# Supplementary material for: (2′-Amino-4,4′-bi-1,3-thia­zol-2-aminium-κ2 N,N′)aqua­[citrato(4−)-κ3 O,O′,O′′)chromium(III) dihydrate
Source: Acta Crystallogr Sect E Struct Rep Online. 2009 Feb 25;65(Pt 3):m320. doi: 10.1107/S1600536809005868 (PMC2968545; doi:10.1107/S1600536809005868)
Supplement: Supplementary file 1 [file e-65-0m320-sup1.cif]

##############################################################################
###                                                                        ###
###        Electronic paper (Acta Crystallographica Section E)             ###
###                                                                        ###
##############################################################################
#                                                                            #
# This CIF contains the data in a paper accepted for publication in Acta     #
# Crystallographica Section E. It conforms to the requirements of Notes      #
# for Authors for Section E, and has been peer reviewed under the auspices   #
# of the IUCr Commission on Journals.                                        #
#                                                                            #
# Full details of the Crystallographic Information File format               #
# are given in the paper "The Crystallographic Information File (CIF):       #
# a New Standard Archive File for Crystallography" by S. R. Hall, F. H.      #
# Allen and I. D. Brown [Acta Cryst. (1991), A47, 655-685].                  #
#                                                                            #
# The current version of the core CIF dictionary is obtainable from          #
# ftp://ftp.iucr.org/pub/cif_core.dic. The current version number is 2.4.    #
#                                                                            #
# Software is freely available for graphical display of the structure(s) in  #
# this CIF.  For information consult the CIF home page http://www.iucr.org/  #
# cif/home.html                                                              #
#                                                                            #
# This file may be used for bona fide research purposes within the           #
# scientific community so long as proper attribution is given to the journal # 
# article from which it was obtained.                                        #
#                                                                            #
##############################################################################
                                             
data_I
_audit_creation_method     SHELXL-97
_chemical_name_systematic
;
(2'-Amino-4,4'-bi-1,3-thiazol-2-aminium-
\k^2^<i>N</i>,<i>N</i>')aqua[citrato(4-)-
\k^3^<i>O</i>,<i>O</i>',<i>O</i>'')chromium(III) dihydrate
;
_chemical_name_common     ?
_chemical_formula_moiety     'C12 H13 Cr N4 O8 S2, 2(H2 O)'
_chemical_formula_sum     'C12 H17 Cr N4 O10 S2'
_chemical_formula_iupac     '[Cr (C6 H7 N4 S2) (C6 H4 O7) (H2 O)], 2H2 O'
_chemical_formula_weight     493.42
_chemical_melting_point     ?
_symmetry_cell_setting     triclinic
_symmetry_space_group_name_H-M     'P -1'
_symmetry_space_group_name_Hall     '-P 1'
loop_
    _symmetry_equiv_pos_as_xyz
    'x, y, z'
    '-x, -y, -z'
_cell_length_a     7.7438(15)
_cell_length_b     11.193(2)
_cell_length_c     12.057(2)
_cell_angle_alpha     72.350(3)
_cell_angle_beta     77.090(2)
_cell_angle_gamma     82.273(3)
_cell_volume     968.2(3)
_cell_formula_units_Z     2
_cell_measurement_reflns_used     3270
_cell_measurement_theta_min     2.0
_cell_measurement_theta_max     25.0
_cell_measurement_temperature     295(2)
_exptl_crystal_description     prism
_exptl_crystal_colour     red
_exptl_crystal_size_max     0.25
_exptl_crystal_size_mid     0.20
_exptl_crystal_size_min     0.15
_exptl_crystal_density_diffrn     1.693
_exptl_crystal_density_meas     ?
_exptl_crystal_density_method     'not measured'
_exptl_crystal_F_000     506
_exptl_absorpt_coefficient_mu     0.867
_exptl_absorpt_correction_type     'multi-scan'
_exptl_absorpt_process_details     '(SADABS; Sheldrick, 1996)'
_exptl_absorpt_correction_T_min     0.810
_exptl_absorpt_correction_T_max     0.870
_exptl_special_details
;
;
_diffrn_ambient_temperature     295(2)
_diffrn_radiation_type     MoK\a
_diffrn_radiation_wavelength     0.71073
_diffrn_radiation_source     'fine-focus sealed tube'
_diffrn_radiation_monochromator     graphite
_diffrn_measurement_device_type     'Bruker APEXII CCD'
_diffrn_measurement_method     \w
_diffrn_reflns_number     5085
_diffrn_reflns_av_R_equivalents     0.0338
_diffrn_reflns_av_sigmaI/netI     0.0758
_diffrn_reflns_theta_min     1.91
_diffrn_reflns_theta_max     25.02
_diffrn_reflns_theta_full     25.02
_diffrn_measured_fraction_theta_max     0.986
_diffrn_measured_fraction_theta_full     0.986
_diffrn_reflns_limit_h_min     -9
_diffrn_reflns_limit_h_max     9
_diffrn_reflns_limit_k_min     -10
_diffrn_reflns_limit_k_max     13
_diffrn_reflns_limit_l_min     -10
_diffrn_reflns_limit_l_max     14
_diffrn_standards_number     0
_diffrn_standards_interval_count     .
_diffrn_standards_interval_time     .
_diffrn_standards_decay_%     ?
_refine_special_details
;
Refinement of <i>F</i>^2^ against ALL reflections. The weighted <i>R</i>-factor
<i>wR</i> and goodness of fit <i>S</i> are based on <i>F</i>^2^, conventional
<i>R</i>-factors <i>R</i> are based on <i>F</i>, with <i>F</i> set to zero for
negative <i>F</i>^2^. The threshold expression of <i>F</i>^2^ >
\s(<i>F</i>^2^) is used only for calculating <i>R</i>-factors(gt) <i>etc</i>.
and is not relevant to the choice of reflections for refinement.
<i>R</i>-factors based on <i>F</i>^2^ are statistically about twice as large
as those based on <i>F</i>, and <i>R</i>- factors based on ALL data will be
even larger.
;
_reflns_number_total     3373
_reflns_number_gt     2273
_reflns_threshold_expression     I>2\s(I)
_refine_ls_structure_factor_coef     Fsqd
_refine_ls_matrix_type     full
_refine_ls_R_factor_all     0.0941
_refine_ls_R_factor_gt     0.0600
_refine_ls_wR_factor_gt     0.1440
_refine_ls_wR_factor_ref     0.1685
_refine_ls_goodness_of_fit_ref     1.061
_refine_ls_restrained_S_all     1.061
_refine_ls_number_reflns     3373
_refine_ls_number_parameters     263
_refine_ls_number_restraints     0
_refine_ls_hydrogen_treatment     constr
_refine_ls_weighting_scheme     calc
_refine_ls_weighting_details
          'calc w=1/[\s^2^(Fo^2^)+(0.076P)^2^+0.5014P] where P=(Fo^2^+2Fc^2^)/3'
_atom_sites_solution_hydrogens     geom
_atom_sites_solution_primary     direct
_atom_sites_solution_secondary     difmap
_refine_ls_shift/su_max     0.000
_refine_ls_shift/su_mean     0.000
_refine_diff_density_max     0.887
_refine_diff_density_min     -0.642
_refine_ls_extinction_method     none
_refine_ls_extinction_coef     ?
loop_
    _atom_type_symbol
    _atom_type_description
    _atom_type_scat_dispersion_real
    _atom_type_scat_dispersion_imag
    _atom_type_scat_source
    'C' 'C' 0.0033 0.0016
                         'International Tables Vol C Tables 4.2.6.8 and 6.1.1.4'
    'H' 'H' 0.0000 0.0000
                         'International Tables Vol C Tables 4.2.6.8 and 6.1.1.4'
    'N' 'N' 0.0061 0.0033
                         'International Tables Vol C Tables 4.2.6.8 and 6.1.1.4'
    'O' 'O' 0.0106 0.0060
                         'International Tables Vol C Tables 4.2.6.8 and 6.1.1.4'
    'S' 'S' 0.1246 0.1234
                         'International Tables Vol C Tables 4.2.6.8 and 6.1.1.4'
    'Cr' 'Cr' 0.3209 0.6236
                         'International Tables Vol C Tables 4.2.6.8 and 6.1.1.4'
_computing_data_collection     'APEX2 (Bruker, 2004)'
_computing_cell_refinement     'SAINT (Bruker, 2004)'
_computing_data_reduction     'SAINT (Bruker, 2004)'
_computing_structure_solution     'SIR92 (Altomare <i>et al.</i>,  1993)'
_computing_structure_refinement     'SHELXL97 (Sheldrick, 2008)'
_computing_molecular_graphics     'ORTEP-3 for Windows (Farrugia, 1997)'
_computing_publication_material     'WinGX (Farrugia, 1999)'
loop_
    _atom_site_type_symbol
    _atom_site_label
    _atom_site_fract_x
    _atom_site_fract_y
    _atom_site_fract_z
    _atom_site_U_iso_or_equiv
    _atom_site_adp_type
    _atom_site_calc_flag
    _atom_site_refinement_flags
    _atom_site_occupancy
    _atom_site_disorder_assembly
    _atom_site_disorder_group
    Cr Cr 0.32133(11) 0.27404(7) 0.65363(7) 0.0290(3) Uani d . 1 . .
    O O1 0.5836(5) 0.2674(3) 0.5998(3) 0.0418(10) Uani d . 1 . .
    H H1A 0.6573 0.2155 0.6353 0.063 Uiso d R 1 . .
    H H1B 0.6172 0.3088 0.5271 0.063 Uiso d R 1 . .
    O O11 0.3172(5) 0.4582(3) 0.6053(3) 0.0352(9) Uani d . 1 . .
    O O12 0.2939(6) 0.6489(3) 0.6263(3) 0.0494(11) Uani d . 1 . .
    O O13 0.0634(5) 0.2891(3) 0.7116(3) 0.0360(9) Uani d . 1 . .
    O O14 -0.1244(5) 0.3834(4) 0.8348(3) 0.0443(10) Uani d . 1 . .
    O O15 0.3302(4) 0.2688(3) 0.8123(3) 0.0306(8) Uani d . 1 . .
    O O16 0.1701(7) 0.1124(5) 1.1262(5) 0.0875(19) Uani d . 1 . .
    O O17 0.0189(6) 0.1239(4) 0.9877(4) 0.0590(12) Uani d . 1 . .
    N N21 0.3201(6) 0.0846(4) 0.6822(4) 0.0326(10) Uani d . 1 . .
    N N22 0.3901(7) -0.0065(4) 0.8689(4) 0.0515(14) Uani d . 1 . .
    H H22A 0.3982 0.0724 0.8481 0.062 Uiso d R 1 . .
    H H22B 0.3924 -0.0452 0.9399 0.062 Uiso d R 1 . .
    N N23 0.2795(6) 0.2683(4) 0.4916(4) 0.0327(10) Uani d . 1 . .
    N N24 0.2762(7) 0.4763(4) 0.3704(4) 0.0496(13) Uani d . 1 . .
    H H24A 0.2657 0.4952 0.4383 0.060 Uiso calc R 1 . .
    H H24B 0.1941 0.5221 0.3310 0.060 Uiso calc R 1 . .
    H H24C 0.3837 0.4931 0.3267 0.060 Uiso calc R 1 . .
    C C11 0.1840(7) 0.3480(5) 0.8508(5) 0.0319(12) Uani d . 1 . .
    C C12 0.2369(8) 0.4857(5) 0.8038(5) 0.0369(13) Uani d . 1 . .
    H H12A 0.1390 0.5393 0.8324 0.044 Uiso calc R 1 . .
    H H12B 0.3377 0.4920 0.8366 0.044 Uiso calc R 1 . .
    C C13 0.2847(7) 0.5345(5) 0.6699(5) 0.0334(13) Uani d . 1 . .
    C C14 0.0249(7) 0.3398(5) 0.7979(5) 0.0328(13) Uani d . 1 . .
    C C15 0.1365(8) 0.3097(5) 0.9857(5) 0.0418(14) Uani d . 1 . .
    H H15A 0.2314 0.3291 1.0166 0.050 Uiso calc R 1 . .
    H H15B 0.0293 0.3583 1.0106 0.050 Uiso calc R 1 . .
    C C16 0.1074(8) 0.1713(5) 1.0371(5) 0.0407(14) Uani d . 1 . .
    C C21 0.2760(7) 0.0473(5) 0.5913(5) 0.0342(13) Uani d . 1 . .
    C C22 0.2699(9) -0.0764(5) 0.6137(5) 0.0492(16) Uani d . 1 . .
    H H22 0.2430 -0.1147 0.5617 0.059 Uiso calc R 1 . .
    C C23 0.3463(8) -0.0147(5) 0.7724(5) 0.0377(13) Uani d . 1 . .
    C C24 0.2508(8) 0.1495(5) 0.4864(5) 0.0382(14) Uani d . 1 . .
    C C25 0.2033(9) 0.1473(5) 0.3873(5) 0.0497(16) Uani d . 1 . .
    H H25 0.1784 0.0753 0.3725 0.060 Uiso calc R 1 . .
    C C26 0.2541(8) 0.3550(5) 0.3931(5) 0.0380(13) Uani d . 1 . .
    S S21 0.3177(2) -0.15618(13) 0.75051(14) 0.0481(4) Uani d . 1 . .
    S S22 0.1944(2) 0.29610(15) 0.29087(14) 0.0514(5) Uani d . 1 . .
    O O1W -0.4052(7) 0.2295(5) 0.9370(5) 0.092(2) Uani d . 1 . .
    H H1WB -0.4859 0.2609 0.8983 0.139 Uiso d R 1 . .
    H H1WA -0.3124 0.2878 0.9110 0.139 Uiso d R 1 . .
    O O2W 0.8198(6) 0.1215(4) 0.7251(6) 0.092(2) Uani d . 1 . .
    H H2WA 0.9168 0.1753 0.7039 0.138 Uiso d R 1 . .
    H H2WB 0.8400 0.0585 0.7851 0.138 Uiso d R 1 . .
loop_
    _atom_site_aniso_label
    _atom_site_aniso_U_11
    _atom_site_aniso_U_22
    _atom_site_aniso_U_33
    _atom_site_aniso_U_12
    _atom_site_aniso_U_13
    _atom_site_aniso_U_23
    Cr 0.0396(5) 0.0212(4) 0.0259(5) -0.0049(4) -0.0082(4) -0.0039(3)
    O1 0.041(2) 0.042(2) 0.036(2) -0.0051(18) -0.0061(18) -0.0015(18)
    O11 0.054(2) 0.0220(18) 0.029(2) -0.0064(16) -0.0078(17) -0.0050(15)
    O12 0.080(3) 0.021(2) 0.038(2) -0.0078(19) 0.002(2) -0.0038(17)
    O13 0.039(2) 0.037(2) 0.034(2) -0.0071(17) -0.0090(17) -0.0099(17)
    O14 0.039(2) 0.047(2) 0.042(2) -0.0004(19) -0.0046(19) -0.0078(19)
    O15 0.036(2) 0.0276(18) 0.026(2) -0.0044(16) -0.0078(16) -0.0032(15)
    O16 0.103(4) 0.067(3) 0.077(4) -0.022(3) -0.049(3) 0.031(3)
    O17 0.081(3) 0.045(3) 0.052(3) -0.027(2) -0.011(2) -0.006(2)
    N21 0.046(3) 0.022(2) 0.029(3) -0.0060(19) -0.008(2) -0.0043(18)
    N22 0.080(4) 0.034(3) 0.037(3) -0.008(3) -0.024(3) 0.004(2)
    N23 0.047(3) 0.024(2) 0.026(2) -0.002(2) -0.008(2) -0.0060(18)
    N24 0.076(4) 0.033(3) 0.041(3) -0.003(2) -0.025(3) -0.002(2)
    C11 0.041(3) 0.025(3) 0.030(3) -0.004(2) -0.008(2) -0.007(2)
    C12 0.052(4) 0.027(3) 0.031(3) -0.007(3) -0.007(3) -0.007(2)
    C13 0.043(3) 0.021(3) 0.035(3) -0.005(2) -0.005(3) -0.007(2)
    C14 0.040(3) 0.024(3) 0.030(3) -0.007(2) -0.005(2) -0.001(2)
    C15 0.058(4) 0.036(3) 0.030(3) -0.010(3) -0.005(3) -0.006(2)
    C16 0.045(3) 0.043(3) 0.029(3) -0.008(3) -0.002(3) -0.005(3)
    C21 0.047(3) 0.024(3) 0.033(3) -0.002(2) -0.005(2) -0.012(2)
    C22 0.072(4) 0.033(3) 0.047(4) -0.007(3) -0.011(3) -0.016(3)
    C23 0.049(4) 0.022(3) 0.040(4) -0.001(2) -0.008(3) -0.008(2)
    C24 0.051(4) 0.030(3) 0.037(3) -0.005(3) -0.009(3) -0.012(2)
    C25 0.080(5) 0.034(3) 0.043(4) -0.014(3) -0.020(3) -0.012(3)
    C26 0.051(4) 0.034(3) 0.030(3) -0.006(3) -0.012(3) -0.006(2)
    S21 0.0678(11) 0.0221(7) 0.0491(10) -0.0039(7) -0.0075(8) -0.0049(6)
    S22 0.0758(12) 0.0484(10) 0.0363(9) -0.0050(8) -0.0240(8) -0.0117(7)
    O1W 0.072(3) 0.090(4) 0.092(4) -0.034(3) -0.045(3) 0.043(3)
    O2W 0.060(3) 0.045(3) 0.164(6) -0.012(2) -0.038(3) -0.005(3)
_geom_special_details
;
All e.s.d.'s (except the e.s.d. in the dihedral angle between two l.s. planes)
are estimated using the full covariance matrix. The cell e.s.d.'s are taken
into account individually in the estimation of e.s.d.'s in distances, angles
and torsion angles; correlations between e.s.d.'s in cell parameters are only
used when they are defined by crystal symmetry. An approximate (isotropic)
treatment of cell e.s.d.'s is used for estimating e.s.d.'s involving l.s.
planes.
;
loop_
    _geom_bond_atom_site_label_1
    _geom_bond_atom_site_label_2
    _geom_bond_site_symmetry_2
    _geom_bond_distance
    _geom_bond_publ_flag
    Cr O15 . 1.912(3) ?
    Cr O11 . 1.963(3) ?
    Cr O13 . 1.966(4) ?
    Cr O1 . 1.988(4) ?
    Cr N21 . 2.044(4) ?
    Cr N23 . 2.071(4) ?
    O1 H1A . 0.846 ?
    O1 H1B . 0.858 ?
    O11 C13 . 1.287(6) ?
    O12 C13 . 1.233(6) ?
    O13 C14 . 1.292(6) ?
    O14 C14 . 1.234(6) ?
    O15 C11 . 1.424(6) ?
    O16 C16 . 1.241(7) ?
    O17 C16 . 1.256(7) ?
    N21 C23 . 1.328(6) ?
    N21 C21 . 1.405(7) ?
    N22 C23 . 1.314(7) ?
    N22 H22A . 0.849 ?
    N22 H22B . 0.837 ?
    N23 C26 . 1.321(6) ?
    N23 C24 . 1.399(7) ?
    N24 C26 . 1.328(7) ?
    N24 H24A . 0.890 ?
    N24 H24B . 0.890 ?
    N24 H24C . 0.890 ?
    C11 C15 . 1.522(7) ?
    C11 C14 . 1.533(7) ?
    C11 C12 . 1.549(7) ?
    C12 C13 . 1.514(7) ?
    C12 H12A . 0.970 ?
    C12 H12B . 0.970 ?
    C15 C16 . 1.512(7) ?
    C15 H15A . 0.970 ?
    C15 H15B . 0.970 ?
    C21 C22 . 1.334(7) ?
    C21 C24 . 1.456(7) ?
    C22 S21 . 1.716(6) ?
    C22 H22 . 0.9300 ?
    C23 S21 . 1.733(6) ?
    C24 C25 . 1.334(8) ?
    C25 S22 . 1.721(6) ?
    C25 H25 . 0.9300 ?
    C26 S22 . 1.731(6) ?
    O1W H1WB . 0.839 ?
    O1W H1WA . 0.971 ?
    O2W H2WA . 0.966 ?
    O2W H2WB . 0.870 ?
loop_
    _geom_angle_atom_site_label_1
    _geom_angle_atom_site_label_2
    _geom_angle_atom_site_label_3
    _geom_angle_site_symmetry_1
    _geom_angle_site_symmetry_3
    _geom_angle
    _geom_angle_publ_flag
    O15 Cr O11 . . 90.51(14) ?
    O15 Cr O13 . . 83.15(15) ?
    O11 Cr O13 . . 88.35(15) ?
    O15 Cr O1 . . 94.33(15) ?
    O11 Cr O1 . . 88.97(15) ?
    O13 Cr O1 . . 176.30(16) ?
    O15 Cr N21 . . 96.93(16) ?
    O11 Cr N21 . . 172.51(16) ?
    O13 Cr N21 . . 91.64(16) ?
    O1 Cr N21 . . 91.36(16) ?
    O15 Cr N23 . . 172.24(16) ?
    O11 Cr N23 . . 93.22(15) ?
    O13 Cr N23 . . 90.15(17) ?
    O1 Cr N23 . . 92.53(17) ?
    N21 Cr N23 . . 79.28(16) ?
    Cr O1 H1A . . 125.5 ?
    Cr O1 H1B . . 113.5 ?
    H1A O1 H1B . . 119.2 ?
    C13 O11 Cr . . 129.5(3) ?
    C14 O13 Cr . . 111.3(3) ?
    C11 O15 Cr . . 107.2(3) ?
    C23 N21 C21 . . 110.7(4) ?
    C23 N21 Cr . . 133.6(4) ?
    C21 N21 Cr . . 115.7(3) ?
    C23 N22 H22A . . 97.9 ?
    C23 N22 H22B . . 143.4 ?
    H22A N22 H22B . . 117.1 ?
    C26 N23 C24 . . 110.4(5) ?
    C26 N23 Cr . . 134.0(4) ?
    C24 N23 Cr . . 115.1(3) ?
    C26 N24 H24A . . 109.5 ?
    C26 N24 H24B . . 109.5 ?
    H24A N24 H24B . . 109.5 ?
    C26 N24 H24C . . 109.5 ?
    H24A N24 H24C . . 109.5 ?
    H24B N24 H24C . . 109.5 ?
    O15 C11 C15 . . 110.0(4) ?
    O15 C11 C14 . . 109.6(4) ?
    C15 C11 C14 . . 110.7(4) ?
    O15 C11 C12 . . 108.6(4) ?
    C15 C11 C12 . . 110.0(4) ?
    C14 C11 C12 . . 107.9(4) ?
    C13 C12 C11 . . 114.5(4) ?
    C13 C12 H12A . . 108.6 ?
    C11 C12 H12A . . 108.6 ?
    C13 C12 H12B . . 108.6 ?
    C11 C12 H12B . . 108.6 ?
    H12A C12 H12B . . 107.6 ?
    O12 C13 O11 . . 121.9(5) ?
    O12 C13 C12 . . 117.5(5) ?
    O11 C13 C12 . . 120.6(4) ?
    O14 C14 O13 . . 124.7(5) ?
    O14 C14 C11 . . 120.7(5) ?
    O13 C14 C11 . . 114.5(5) ?
    C16 C15 C11 . . 112.2(5) ?
    C16 C15 H15A . . 109.2 ?
    C11 C15 H15A . . 109.2 ?
    C16 C15 H15B . . 109.2 ?
    C11 C15 H15B . . 109.2 ?
    H15A C15 H15B . . 107.9 ?
    O16 C16 O17 . . 124.3(6) ?
    O16 C16 C15 . . 118.1(6) ?
    O17 C16 C15 . . 117.6(5) ?
    C22 C21 N21 . . 114.6(5) ?
    C22 C21 C24 . . 130.5(5) ?
    N21 C21 C24 . . 114.8(4) ?
    C21 C22 S21 . . 111.5(5) ?
    C21 C22 H22 . . 124.2 ?
    S21 C22 H22 . . 124.2 ?
    N22 C23 N21 . . 123.3(5) ?
    N22 C23 S21 . . 123.2(4) ?
    N21 C23 S21 . . 113.5(4) ?
    C25 C24 N23 . . 115.5(5) ?
    C25 C24 C21 . . 130.1(5) ?
    N23 C24 C21 . . 114.4(5) ?
    C24 C25 S22 . . 110.7(4) ?
    C24 C25 H25 . . 124.7 ?
    S22 C25 H25 . . 124.7 ?
    N23 C26 N24 . . 124.5(5) ?
    N23 C26 S22 . . 113.8(4) ?
    N24 C26 S22 . . 121.7(4) ?
    C22 S21 C23 . . 89.6(3) ?
    C25 S22 C26 . . 89.6(3) ?
    H1WB O1W H1WA . . 108.0 ?
    H2WA O2W H2WB . . 107.4 ?
loop_
    _geom_hbond_atom_site_label_D
    _geom_hbond_atom_site_label_H
    _geom_hbond_atom_site_label_A
    _geom_hbond_site_symmetry_A
    _geom_hbond_distance_DH
    _geom_hbond_distance_HA
    _geom_hbond_distance_DA
    _geom_hbond_angle_DHA
    _geom_hbond_publ_flag
    O1 H1A O2W . 0.85 1.85 2.689(7) 171 y
    O1 H1B O12 2_666 0.86 1.76 2.597(5) 164 y
    O1W H1WB O15 1_455 0.84 1.92 2.718(7) 159 y
    O1W H1WA O14 . 0.97 1.83 2.782(7) 168 y
    O2W H2WA O13 1_655 0.97 1.85 2.781(6) 160 y
    O2W H2WB O16 2_657 0.87 1.89 2.690(8) 152 y
    N22 H22A O15 . 0.85 2.12 2.942(6) 162 y
    N22 H22B O1W 2_557 0.84 2.15 2.867(7) 144 y
    N24 H24A O11 . 0.89 2.05 2.864(6) 152 y
    N24 H24B O14 2_566 0.89 2.11 2.901(6) 148 y
data_global
_journal_date_recd_electronic     2008-11-06
_journal_date_accepted     2009-02-18
_journal_name_full     'Acta Crystallographica, Section E'
_journal_year     2009
_journal_volume     65
_journal_issue      3
_journal_page_first     m320
_journal_page_last     m320
_journal_paper_category     QM
_journal_coeditor_code     BI2321
_publ_contact_author_name     'Dr. Bingxin Liu'
_publ_contact_author_address
;
Department of Chemistry
Shanghai University
Shanghai, 200444
P. R. China
;
_publ_contact_author_email     r5744011@yahoo.com.cn
_publ_section_title
;\
(2'-Amino-4,4'-bi-1,3-thiazol-2-aminium-\k^2^<i>N</i>,<i>N</i>')aqua[citrato(4-\
)-\k^3^<i>O</i>,<i>O</i>',<i>O</i>'')chromium(III) dihydrate
;
loop_
    _publ_author_name
    _publ_author_address
    'Bing-Xin Liu'
;
Department of Chemistry
Shanghai University
Shanghai 200444
People's Republic of China
;
    'Mei Du'
;
Department of Chemistry
Shanghai University
Shanghai 200444
People's Republic of China
;
    'Guang-Hua Chen'
;
Department of Chemistry
Shanghai University
Shanghai 200444
People's Republic of China
;
    'Xiao-Yuan Sun'
;
Department of Chemistry
Anshan Teachers College
Anshan 114005
People's Republic of China
;
