# Supplementary material for: (2′-Amino-4,4′-bi-1,3-thia­zol-2-aminium-κ2 N,N′)aqua­[citrato(4−)-κ3 O,O′,O′′)chromium(III) dihydrate
Source: Acta Crystallogr Sect E Struct Rep Online. 2009 Feb 25;65(Pt 3):m320. doi: 10.1107/S1600536809005868 (PMC2968545; doi:10.1107/S1600536809005868)
Supplement: Supplementary file 2 [file e-65-0m320-Isup2.hkl]

#
# h,k,l, Fc-squared, Fo-squared, sigma(Fo-squared) and status flag
#
data_I
_shelx_title ' ch253'
_shelx_refln_list_code          4
_shelx_F_calc_maximum      191.07
_exptl_crystal_F_000       506.00
_reflns_d_resolution_high  0.8404
 
loop_
 _symmetry_equiv_pos_as_xyz
 'x, y, z'
 '-x, -y, -z'
 
_cell_length_a     7.7438
_cell_length_b    11.1930
_cell_length_c    12.0568
_cell_angle_alpha  72.350
_cell_angle_beta   77.090
_cell_angle_gamma  82.273
 
_shelx_F_squared_multiplier     1.000
 
loop_
 _refln_index_h
 _refln_index_k
 _refln_index_l
 _refln_F_squared_calc
 _refln_F_squared_meas
 _refln_F_squared_sigma
 _refln_observed_status
   1   0   0      145.10      188.08      8.98 o
   2   0   0    23275.98    23445.22    226.79 o
   3   0   0     4976.56     4864.75     53.32 o
   4   0   0       16.78        9.95      4.15 o
   5   0   0      497.10      558.71     27.27 o
   6   0   0      461.94      495.56     39.67 o
   7   0   0       60.00       67.08     15.10 o
   8   0   0      199.49      255.53     30.25 o
  -8   1   0       33.94       24.69     13.86 o
  -7   1   0      191.17      211.28     26.01 o
  -6   1   0       59.10       53.03     14.44 o
  -5   1   0       15.98       19.40     16.33 o
  -4   1   0      356.23      353.73     19.66 o
  -3   1   0      672.05      673.99     27.01 o
  -2   1   0     2274.51     2180.68     27.34 o
  -1   1   0     5952.77     6337.31     69.13 o
   0   1   0       40.97       58.41      5.77 o
   1   1   0    10989.77     9950.28     99.47 o
   2   1   0      571.50      803.47     17.37 o
   3   1   0     1261.96     1355.32     23.30 o
   4   1   0     1548.69     1428.87     26.17 o
   5   1   0      231.11      263.99     37.82 o
   6   1   0        0.32       10.46      7.40 o
   7   1   0      401.89      389.42     51.79 o
   8   1   0       39.15       47.29     33.72 o
  -8   2   0      167.99      140.54     23.30 o
  -7   2   0      139.96      135.74     46.00 o
  -6   2   0      355.59      327.42     28.00 o
  -5   2   0       97.97       86.03     31.28 o
  -4   2   0       26.59       49.97      9.05 o
  -3   2   0        2.45        1.41      3.22 o
  -2   2   0      420.46      474.93     12.87 o
  -1   2   0     1638.42     1611.40     28.91 o
   0   2   0     6395.47     6391.99     70.92 o
   1   2   0     1270.27     1135.05     32.36 o
   2   2   0      451.90      444.50     14.17 o
   3   2   0      830.11      741.52     17.93 o
   4   2   0      533.36      550.93     23.80 o
   5   2   0        4.08       16.74      8.49 o
   6   2   0       33.58       31.55      9.95 o
   7   2   0      248.69      255.48     27.50 o
   8   2   0      145.47      172.26     37.78 o
  -8   3   0        7.28       -4.73     15.28 o
  -7   3   0      174.31      162.58     22.45 o
  -6   3   0      124.19      120.02     32.28 o
  -5   3   0      477.63      444.54     25.08 o
  -4   3   0     1427.28     1473.02     29.50 o
  -3   3   0      201.64      219.49     11.00 o
  -2   3   0        8.29        7.28      3.57 o
  -1   3   0     2095.84     1879.97     44.59 o
   0   3   0      426.73      341.31     13.59 o
   1   3   0     2275.31     2496.57     36.71 o
   2   3   0      326.82      302.45     15.59 o
   3   3   0      279.45      250.39     14.89 o
   4   3   0      402.88      419.16     15.51 o
   5   3   0      185.69      161.93     53.31 o
   6   3   0       24.31       25.36     10.67 o
   7   3   0      133.89      182.72     37.28 o
   8   3   0       76.63       50.48     26.28 o
  -8   4   0       39.83       43.05     23.82 o
  -7   4   0      144.75      151.17     35.36 o
  -6   4   0        0.50       -9.70      9.70 o
  -5   4   0      307.40      330.78     25.18 o
  -4   4   0       33.84       44.17      9.84 o
  -3   4   0     1008.61      992.59     24.25 o
  -2   4   0       99.46       69.69     10.16 o
  -1   4   0      101.24      113.43     11.54 o
   0   4   0      527.95      549.59     26.47 o
   1   4   0    14805.90    15265.66    159.25 o
   2   4   0      120.19      109.38      8.31 o
   3   4   0     2014.94     1996.28     38.95 o
   4   4   0      893.94      879.74     25.06 o
   5   4   0        4.35        0.41      6.82 o
   6   4   0        4.21       -6.89     11.74 o
   7   4   0      378.39      341.67     49.10 o
   8   4   0       62.29       37.32     24.01 o
  -7   5   0      193.02      277.53     47.83 o
  -6   5   0      554.83      576.84     60.37 o
  -5   5   0      223.87      187.53     33.78 o
  -4   5   0      842.21      779.24     30.76 o
  -3   5   0      962.86      916.99     32.15 o
  -2   5   0        0.94        1.33      5.60 o
  -1   5   0     1029.32      987.70     35.78 o
   0   5   0     7472.15     7532.68    122.37 o
   1   5   0     3306.08     3321.85     88.57 o
   2   5   0     7040.86     6760.22    118.81 o
   3   5   0      207.92      185.49     10.41 o
   4   5   0     4154.27     4139.99     78.82 o
   5   5   0      583.49      640.66     39.55 o
   6   5   0       11.35       -0.92     13.43 o
   7   5   0      313.32      267.18     47.52 o
   8   5   0      330.98      347.06     55.79 o
  -7   6   0       89.83      103.92     31.24 o
  -6   6   0        3.27       27.40     18.47 o
  -5   6   0      224.80      252.48     39.86 o
  -4   6   0       89.74       86.74     26.95 o
  -3   6   0       21.66       12.34      8.22 o
  -2   6   0        4.87       13.43      7.34 o
  -1   6   0     1371.69     1244.89     37.17 o
   0   6   0      188.62      212.96     15.25 o
   1   6   0     5053.43     5102.33     77.82 o
   2   6   0      182.68      184.49     13.02 o
   3   6   0       91.91      108.87     16.85 o
   4   6   0      813.73      787.05     70.22 o
   5   6   0       17.20       50.91     13.68 o
   6   6   0       13.96       14.70     17.08 o
   7   6   0       56.51       29.32     21.85 o
   8   6   0        0.87       -9.73     19.89 o
  -7   7   0      122.34       85.96     30.13 o
  -6   7   0      220.48      328.28     52.48 o
  -5   7   0        2.89        5.43     12.97 o
  -4   7   0      952.14      919.99     38.63 o
  -3   7   0      547.07      608.07     67.03 o
  -2   7   0      171.37      197.56     19.90 o
  -1   7   0       88.28      107.18     15.04 o
   0   7   0     2359.35     2183.87     74.80 o
   1   7   0       37.68       39.23      9.00 o
   2   7   0     1796.03     1640.90     71.14 o
   3   7   0      146.83      153.55     18.99 o
   4   7   0      138.91      130.26     19.39 o
   5   7   0      239.00      222.20     25.65 o
   6   7   0      159.15      176.64     36.44 o
   7   7   0       27.05       11.16     20.20 o
  -6   8   0        1.26       16.51     16.16 o
  -5   8   0        0.90        7.70     14.12 o
  -4   8   0       16.73       14.86     23.47 o
  -3   8   0        0.71       -4.46      8.09 o
  -2   8   0       11.72       11.29      9.11 o
  -1   8   0       44.95       28.48     30.20 o
   0   8   0      529.95      502.34     25.71 o
   1   8   0      543.42      554.33     44.02 o
   2   8   0       25.16       10.71      7.41 o
   3   8   0      337.46      332.29     36.11 o
   4   8   0       90.14       87.89     25.38 o
   5   8   0        8.51        9.20      9.70 o
   6   8   0       46.82       71.87     30.17 o
   7   8   0        1.20        7.08     20.05 o
  -5   9   0      437.72      529.05     64.64 o
  -4   9   0       12.14       10.89     16.70 o
  -3   9   0      579.50      618.69     35.34 o
  -2   9   0      362.05      357.27     29.87 o
  -1   9   0       36.17       45.75     11.94 o
   0   9   0      933.74      891.03     58.56 o
   1   9   0      210.82      252.98     39.36 o
   2   9   0      571.45      459.87     49.17 o
   3   9   0       41.01       88.13     16.69 o
   4   9   0        0.01        2.98     15.62 o
   5   9   0      151.58      157.32     23.87 o
   6   9   0       21.57        7.00     22.05 o
  -5  10   0      188.42      240.48     47.67 o
  -4  10   0      351.89      421.47     58.14 o
  -3  10   0       85.26       75.57     23.45 o
  -2  10   0      644.07      577.86     36.51 o
  -1  10   0      143.94      122.47     29.78 o
   0  10   0      217.18      122.62     31.47 o
   1  10   0      947.29      852.67     61.60 o
   2  10   0        8.07        6.23     16.16 o
   3  10   0      564.12      533.74     56.87 o
   4  10   0       32.18       21.13     20.51 o
   5  10   0        0.70       -2.72     11.97 o
   6  10   0       13.45       15.70     25.82 o
  -3  11   0      176.75      188.55     26.19 o
  -2  11   0      249.58      185.69     38.28 o
  -1  11   0        7.68        0.12     16.58 o
   0  11   0      599.15      527.32     59.83 o
   1  11   0      513.88      475.03     59.98 o
   2  11   0       70.88       50.79     24.20 o
   3  11   0      656.78      755.75     62.91 o
   4  11   0      124.01      225.70     43.32 o
   5  11   0      225.19      183.03     38.82 o
  -2  12   0       63.27      158.25     38.36 o
  -1  12   0       30.91       26.09     21.78 o
   0  12   0        1.86       41.05     21.97 o
   1  12   0      297.20      288.11     50.37 o
   2  12   0      139.88       95.04     33.59 o
   3  12   0       55.98       43.05     23.97 o
  -2 -12   1        0.84      -15.74     16.81 o
  -1 -12   1       20.47       26.51     19.39 o
   0 -12   1      124.49      173.07     40.52 o
   1 -12   1       93.53       47.94     27.59 o
  -4 -11   1      109.61      114.77     30.97 o
  -3 -11   1      160.79      180.61     38.36 o
  -2 -11   1      405.24      358.29     52.52 o
  -1 -11   1       58.75       43.02     22.51 o
   0 -11   1      300.85      277.65     45.83 o
   1 -11   1      399.48      408.43     55.06 o
   2 -11   1        0.63        7.85     18.55 o
   3 -11   1      329.38      334.94     35.60 o
  -5 -10   1      155.11      176.81     27.76 o
  -4 -10   1       95.84       68.76     26.24 o
  -3 -10   1      162.43      110.73     30.24 o
  -2 -10   1      181.84      211.35     40.05 o
  -1 -10   1       20.89       42.67     19.74 o
   0 -10   1      610.73      574.57     57.41 o
   1 -10   1      291.82      301.15     45.83 o
   2 -10   1      139.20      136.72     21.30 o
   3 -10   1      273.52      241.57     29.27 o
   4 -10   1        1.57        8.83     11.86 o
  -6  -9   1       65.66       49.33     28.05 o
  -5  -9   1      152.79      151.89     24.92 o
  -4  -9   1      522.45      501.37     38.27 o
  -3  -9   1       90.81      164.91     33.51 o
  -2  -9   1      518.75      516.89     54.17 o
  -1  -9   1      206.18      229.43     38.63 o
   0  -9   1      432.36      329.70     43.32 o
   1  -9   1     1062.05     1010.81     55.10 o
   2  -9   1       88.81       98.82     18.91 o
   3  -9   1      839.20      843.96     41.64 o
   4  -9   1      271.04      257.55     29.17 o
   5  -9   1       10.03        2.50     16.08 o
  -7  -8   1        2.27        5.62     20.55 o
  -6  -8   1        1.63       16.43     19.51 o
  -5  -8   1      501.63      497.67     37.15 o
  -4  -8   1       35.29       30.38     21.72 o
  -3  -8   1      268.59      324.98     27.83 o
  -2  -8   1      209.69      201.95     26.70 o
  -1  -8   1      468.79      540.25     45.63 o
   0  -8   1        4.78        8.90      8.52 o
   1  -8   1       58.01       48.61     13.60 o
   2  -8   1       20.15       13.86     11.87 o
   3  -8   1        0.85        6.78      8.52 o
   4  -8   1       12.53       12.38     17.30 o
   5  -8   1       83.58       69.53     24.32 o
   6  -8   1       76.24       60.06     25.93 o
  -7  -7   1        3.09       11.16     20.51 o
  -6  -7   1      336.79      358.91     52.40 o
  -5  -7   1       15.35       10.22     10.57 o
  -4  -7   1     1713.89     1581.69     83.65 o
  -3  -7   1        0.76        8.68      8.21 o
  -2  -7   1      234.18      233.09     21.48 o
  -1  -7   1      363.41      334.26     13.11 o
   0  -7   1      537.66      406.69     23.43 o
   1  -7   1       17.17       20.54     10.70 o
   2  -7   1     1309.76     1277.31     43.82 o
   3  -7   1      479.52      481.17     28.68 o
   4  -7   1      706.76      660.40     50.52 o
   5  -7   1      492.50      490.84     55.68 o
   6  -7   1       42.13       29.47     18.74 o
   7  -7   1       47.05       32.55     21.01 o
  -7  -6   1       42.97       39.78     26.47 o
  -6  -6   1       44.09       28.86     19.35 o
  -5  -6   1      228.67      232.59     24.10 o
  -4  -6   1      307.67      318.43     46.81 o
  -3  -6   1     1823.82     1687.65     47.65 o
  -2  -6   1      165.48      176.84     12.84 o
  -1  -6   1      902.24      866.25     19.20 o
   0  -6   1      593.69      636.25     18.42 o
   1  -6   1        1.59       -2.56      7.12 o
   2  -6   1       40.05       36.15     10.08 o
   3  -6   1      701.68      729.47     32.20 o
   4  -6   1       18.78       26.74      9.77 o
   5  -6   1      187.49      214.89     37.09 o
   6  -6   1       71.55       39.09     19.97 o
   7  -6   1        9.32      -10.50     13.58 o
  -8  -5   1       11.36        1.31     18.93 o
  -7  -5   1      146.53      106.89     30.90 o
  -6  -5   1      613.05      680.22     56.18 o
  -5  -5   1       46.08       74.57     24.01 o
  -4  -5   1     2628.95     2521.28     59.39 o
  -3  -5   1      410.62      383.76     17.21 o
  -2  -5   1      157.31      173.26     13.20 o
  -1  -5   1     1911.87     2111.52     31.43 o
   0  -5   1      215.14      257.50     11.66 o
   1  -5   1      354.35      320.24     18.16 o
   2  -5   1     1191.14     1080.17     34.88 o
   3  -5   1      755.26      656.14     42.52 o
   4  -5   1     2196.65     2175.61     75.41 o
   5  -5   1      331.51      249.60     39.05 o
   6  -5   1       34.38       35.05     18.74 o
   7  -5   1       57.31       44.98     22.85 o
  -8  -4   1      191.83      131.63     36.01 o
  -7  -4   1       72.37       43.79     24.01 o
  -6  -4   1      276.57      265.64     41.02 o
  -5  -4   1     1440.67     1510.27     74.07 o
  -4  -4   1        5.66       17.05      5.65 o
  -3  -4   1     2871.86     2867.86     65.94 o
  -2  -4   1       47.08       78.78      9.09 o
  -1  -4   1     2165.72     2429.72     35.14 o
   0  -4   1     3968.68     3592.98     45.59 o
   1  -4   1      660.73      633.14     22.99 o
   2  -4   1       16.36        9.34      6.13 o
   3  -4   1     1620.73     1653.42     55.34 o
   4  -4   1       33.88       32.03     11.94 o
   5  -4   1      252.25      268.45     37.94 o
   6  -4   1      213.43      210.04     37.01 o
   7  -4   1       43.81       51.40     22.59 o
   8  -4   1       55.09       79.11     29.43 o
  -8  -3   1       36.02       13.12     16.31 o
  -7  -3   1      114.09      125.05     32.74 o
  -6  -3   1        4.85        2.66      9.08 o
  -5  -3   1      121.80      126.03     16.28 o
  -4  -3   1      483.70      503.44     18.01 o
  -3  -3   1      547.81      543.98     16.77 o
  -2  -3   1       42.65       53.90      7.28 o
  -1  -3   1     3219.34     2949.68     43.95 o
   0  -3   1     1204.56     1097.77     24.65 o
   1  -3   1       74.60       89.95     10.40 o
   2  -3   1      364.99      327.33     18.43 o
   3  -3   1     1487.95     1392.98     26.72 o
   4  -3   1       56.72       55.82      7.82 o
   5  -3   1      173.87      176.56     18.72 o
   6  -3   1      105.80      128.42     18.28 o
   7  -3   1       94.29       72.37     24.32 o
   8  -3   1        8.54       -4.46     17.78 o
  -8  -2   1       65.91       68.99     27.28 o
  -7  -2   1      115.86      140.65     21.79 o
  -6  -2   1       16.85        1.67      6.86 o
  -5  -2   1      280.98      237.00     21.94 o
  -4  -2   1      370.98      407.04     14.93 o
  -3  -2   1      486.95      423.25     14.22 o
  -2  -2   1      346.35      279.49     15.69 o
  -1  -2   1      227.65      288.23      9.75 o
   0  -2   1     2577.88     2892.22     31.43 o
   1  -2   1       57.31       79.70      8.52 o
   2  -2   1      506.42      584.56     14.02 o
   3  -2   1      915.31      818.12     19.26 o
   4  -2   1     2099.56     2073.83     47.50 o
   5  -2   1        7.72        0.68      9.22 o
   6  -2   1      220.50      250.16     28.99 o
   7  -2   1      185.21      175.51     39.48 o
   8  -2   1       16.78       13.20     17.47 o
  -8  -1   1        8.17       -2.79     10.13 o
  -7  -1   1       48.39       15.29     10.98 o
  -6  -1   1       19.75       20.97     15.79 o
  -5  -1   1      191.79      190.63     20.08 o
  -4  -1   1      470.15      408.29     12.90 o
  -3  -1   1     1741.75     1448.93     24.27 o
  -2  -1   1      451.87      432.24     11.74 o
  -1  -1   1      195.50      317.90      8.86 o
   0  -1   1      135.01      254.68      7.07 o
   1  -1   1      831.77      667.91     22.55 o
   2  -1   1      765.17      832.17     16.20 o
   3  -1   1      262.06      285.63     14.76 o
   4  -1   1      108.76      127.97     44.81 o
   5  -1   1       43.16       33.11      9.57 o
   6  -1   1       44.68       24.67      9.28 o
   7  -1   1       45.22       41.59     15.22 o
   8  -1   1       21.66       10.19     15.99 o
  -8   0   1      136.93      120.52     22.04 o
  -7   0   1      523.88      455.72     56.21 o
  -6   0   1      158.46      120.76     17.72 o
  -5   0   1     1013.80      982.60     41.79 o
  -4   0   1    13240.72    12553.49    156.29 o
  -3   0   1      655.54      682.96     26.47 o
  -2   0   1    36506.67    38169.93    359.01 o
  -1   0   1      212.22      338.05     16.31 o
   1   0   1    14947.73    14421.19    200.65 o
   2   0   1      267.47      176.53     11.85 o
   3   0   1     2811.60     2779.65     49.37 o
   4   0   1     3913.53     3744.24     66.71 o
   5   0   1      166.61      136.89     16.55 o
   6   0   1      129.92      131.77     19.53 o
   7   0   1      291.74      357.83     31.61 o
   8   0   1       12.49       26.04     12.52 o
   9   0   1        5.11       20.16     20.32 o
  -8   1   1       17.61       21.43     12.49 o
  -7   1   1        0.61        3.41     11.04 o
  -6   1   1      261.30      279.93     27.31 o
  -5   1   1       58.60       69.22     13.37 o
  -4   1   1     1818.84     1911.01     47.51 o
  -3   1   1     5166.40     5074.90     77.09 o
  -2   1   1     8943.99     8748.15    103.42 o
  -1   1   1     3210.39     2597.72     37.72 o
   0   1   1     5042.47     4669.56     71.45 o
   1   1   1      502.37      678.88     20.74 o
   2   1   1      812.37      855.82     19.06 o
   3   1   1     1741.22     1791.11     30.20 o
   4   1   1        2.92       13.22      4.41 o
   5   1   1      273.15      286.22     22.56 o
   6   1   1       10.38       26.31     10.02 o
   7   1   1        1.05       -6.34      6.71 o
   8   1   1      131.62      124.81     21.46 o
   9   1   1        9.54       -1.39     16.04 o
  -8   2   1       40.44       47.44     16.27 o
  -7   2   1      101.76       79.83     17.15 o
  -6   2   1      230.45      231.97     24.64 o
  -5   2   1        3.37        7.97      7.35 o
  -4   2   1     3015.76     2885.00     60.76 o
  -3   2   1        0.05        3.31      2.68 o
  -2   2   1        3.93        3.36      2.70 o
  -1   2   1      681.82      829.04     18.99 o
   0   2   1     1036.27      866.70     17.54 o
   1   2   1      245.30      196.58     13.31 o
   2   2   1      501.56      534.13     18.55 o
   3   2   1      501.08      591.94     17.41 o
   4   2   1     1611.53     1472.15     29.42 o
   5   2   1      871.41      822.54     23.00 o
   6   2   1       49.59       65.32     13.71 o
   7   2   1      345.72      357.72     31.11 o
   8   2   1       11.12       26.32     19.08 o
   9   2   1        0.13       16.74     21.35 o
  -8   3   1       36.76       54.79     23.59 o
  -7   3   1        3.52        1.63     20.97 o
  -6   3   1       36.47       31.56     10.70 o
  -5   3   1      392.08      389.59     28.11 o
  -4   3   1        3.64       11.61      9.25 o
  -3   3   1     5426.79     5286.47    107.83 o
  -2   3   1        0.29        0.99      5.36 o
  -1   3   1     1327.19     1536.46     31.23 o
   0   3   1     2013.18     2244.28     47.71 o
   1   3   1      467.60      520.78     25.24 o
   2   3   1        0.82        6.04      7.85 o
   3   3   1     1094.33     1051.31     23.84 o
   4   3   1        0.90       -1.03      3.54 o
   5   3   1      373.26      377.67     16.92 o
   6   3   1        8.50       -4.25      7.60 o
   7   3   1       16.83       12.00     14.85 o
   8   3   1       71.21       55.37     24.12 o
   9   3   1        0.95       -1.54     19.12 o
  -8   4   1       18.14        2.39     18.16 o
  -7   4   1       30.34       50.29     21.78 o
  -6   4   1       26.12       21.72     13.99 o
  -5   4   1        1.05        2.82      7.37 o
  -4   4   1      495.31      502.96     25.34 o
  -3   4   1      628.87      625.16     19.09 o
  -2   4   1        7.67        0.81      8.56 o
  -1   4   1     2917.88     2898.16     50.73 o
   0   4   1        5.83       10.06      5.10 o
   1   4   1       26.37       13.87      5.35 o
   2   4   1        0.52        5.04      7.62 o
   3   4   1      653.49      591.01     16.04 o
   4   4   1      435.61      470.08     16.97 o
   5   4   1      695.42      676.49     36.11 o
   6   4   1       38.66       40.71     19.32 o
   7   4   1       10.43       -4.12     13.04 o
   8   4   1      117.43      164.06     37.40 o
  -7   5   1       14.99       -0.96     14.31 o
  -6   5   1       17.36        6.69     14.16 o
  -5   5   1      331.07      276.99     41.48 o
  -4   5   1       18.37       17.05     13.31 o
  -3   5   1     2960.53     2680.55    132.49 o
  -2   5   1     2159.46     2181.03     48.44 o
  -1   5   1     5473.52     5227.20     78.93 o
   0   5   1     7509.11     7306.94     95.05 o
   1   5   1     1041.90     1006.30     24.13 o
   2   5   1     2082.76     2188.22     68.22 o
   3   5   1     2811.78     2670.95     78.30 o
   4   5   1      971.00      838.74     90.63 o
   5   5   1     1672.01     1723.09     49.61 o
   6   5   1      160.75      200.69     36.36 o
   7   5   1       43.76        0.15     12.24 o
   8   5   1       95.73      116.12     34.05 o
  -7   6   1      142.88      112.89     33.55 o
  -6   6   1       19.67       16.97     16.97 o
  -5   6   1        1.53       22.70     14.39 o
  -4   6   1      241.80      195.92     32.70 o
  -3   6   1     1486.23     1434.04     42.43 o
  -2   6   1      211.90      206.10     18.81 o
  -1   6   1      496.65      472.07     23.14 o
   0   6   1       44.23       63.41      9.72 o
   1   6   1        2.88        6.56     10.79 o
   2   6   1       94.84      100.19      8.01 o
   3   6   1       18.36       31.13     12.97 o
   4   6   1      704.90      654.33     30.49 o
   5   6   1      139.83      158.53     20.85 o
   6   6   1       29.33       14.51     16.54 o
   7   6   1       23.11       20.58     21.05 o
   8   6   1      138.28      145.40     40.32 o
  -7   7   1       20.78       22.28     21.93 o
  -6   7   1       42.52       22.05     18.78 o
  -5   7   1      163.71      139.52     31.47 o
  -4   7   1      229.99      273.49     41.13 o
  -3   7   1      292.99      276.96     23.45 o
  -2   7   1     3101.84     2987.13    106.89 o
  -1   7   1       52.56       69.07     12.03 o
   0   7   1     2373.28     2239.48     77.78 o
   1   7   1      768.73      669.72     37.69 o
   2   7   1       91.81       93.77     20.85 o
   3   7   1       22.90       31.70     14.47 o
   4   7   1     1933.71     1846.28     55.20 o
   5   7   1        0.33        1.92      8.24 o
   6   7   1      218.30      303.12     47.79 o
   7   7   1       64.12       71.30     30.24 o
   8   7   1       58.74       22.89     23.47 o
  -6   8   1       17.68        8.70     16.20 o
  -5   8   1       14.87        2.42     15.43 o
  -4   8   1       41.17       21.51     14.16 o
  -3   8   1      580.92      581.59     31.36 o
  -2   8   1      189.51      206.12     22.26 o
  -1   8   1      589.40      557.23     42.29 o
   0   8   1        9.93       19.73      7.82 o
   1   8   1      517.97      514.16     42.36 o
   2   8   1       23.66       26.16     15.12 o
   3   8   1        8.62       -6.89     11.47 o
   4   8   1      142.33      123.81     19.42 o
   5   8   1      191.11      212.01     25.64 o
   6   8   1        0.02       -0.08     16.35 o
   7   8   1      139.48      103.58     35.86 o
  -5   9   1        6.31      -12.47     12.47 o
  -4   9   1      261.38      253.60     42.36 o
  -3   9   1       47.55       46.56     13.84 o
  -2   9   1      369.60      381.38     30.12 o
  -1   9   1       78.20       85.35     15.88 o
   0   9   1      399.70      433.94     46.71 o
   1   9   1       37.42       76.03     23.39 o
   2   9   1       91.20       97.65     25.97 o
   3   9   1        8.11        6.43     13.31 o
   4   9   1      215.46      220.37     25.96 o
   5   9   1      455.06      419.17     36.36 o
   6   9   1       38.38       36.09     21.05 o
   7   9   1      136.32      160.75     40.75 o
  -5  10   1       27.37       16.08     19.47 o
  -4  10   1      446.95      431.55     56.29 o
  -3  10   1      329.78      439.80     35.93 o
  -2  10   1      109.30      112.20     22.26 o
  -1  10   1      954.57      914.47     61.75 o
   0  10   1        1.49       -9.58     10.08 o
   1  10   1      585.29      637.21     53.25 o
   2  10   1        7.97       -0.42     13.51 o
   3  10   1       17.38       19.14     11.98 o
   4  10   1        9.13        6.66     14.51 o
   5  10   1      214.09      269.94     31.62 o
   6  10   1        9.99        2.46     16.43 o
  -4  11   1      147.30      142.17     38.21 o
  -3  11   1       12.86       14.17     12.84 o
  -2  11   1      205.82      238.71     41.36 o
  -1  11   1      260.27      378.07     51.21 o
   0  11   1       85.20       93.31     30.43 o
   1  11   1      542.74      469.56     56.83 o
   2  11   1      154.20       52.25     24.43 o
   3  11   1       38.41       14.51     16.39 o
   4  11   1      189.34      237.67     43.94 o
   5  11   1      193.61      192.20     28.48 o
  -2  12   1       47.15       64.45     26.86 o
  -1  12   1      317.24      245.48     45.21 o
   0  12   1      488.61      497.77     61.02 o
   1  12   1       34.35       53.83     27.24 o
   2  12   1      319.03      342.79     53.56 o
   3  12   1       84.52       96.15     31.36 o
   4  12   1        0.87       -1.89     16.89 o
  -3 -11   2      247.68      321.78     53.21 o
  -2 -11   2       66.62       74.80     28.59 o
  -1 -11   2      531.01      550.25     64.52 o
   0 -11   2        7.90       -7.00     18.08 o
   1 -11   2      371.99      335.13     49.71 o
   2 -11   2       74.18       46.36     24.36 o
   3 -11   2       54.91       57.33     17.50 o
  -5 -10   2       12.40        2.96     19.82 o
  -4 -10   2       12.75       20.85     20.12 o
  -3 -10   2        1.01        0.65     13.62 o
  -2 -10   2      104.07      102.19     29.86 o
  -1 -10   2       56.24       50.44     23.97 o
   0 -10   2       89.78      109.85     31.24 o
   1 -10   2      160.52      136.74     33.05 o
   2 -10   2       55.71       82.85     17.94 o
   3 -10   2       35.62       31.74     15.01 o
   4 -10   2       32.94       43.59     15.60 o
  -5  -9   2        1.11       -9.71      9.71 o
  -4  -9   2      666.77      626.89     53.10 o
  -3  -9   2      238.96      136.82     30.55 o
  -2  -9   2       37.18       30.43     17.78 o
  -1  -9   2      880.02      905.16     61.41 o
   0  -9   2       84.37       91.77     26.13 o
   1  -9   2      253.96      246.43     25.79 o
   2  -9   2       75.14       61.75     15.56 o
   3  -9   2        8.61       16.83     11.53 o
   4  -9   2       42.08       44.58     15.08 o
   5  -9   2       52.27       31.17     21.39 o
  -6  -8   2        2.22       -5.39     20.12 o
  -5  -8   2       65.29       63.72     26.63 o
  -4  -8   2       39.96       19.57     15.91 o
  -3  -8   2      649.50      604.14     46.65 o
  -2  -8   2      100.66       71.72     22.35 o
  -1  -8   2      322.83      235.90     36.74 o
   0  -8   2      629.16      584.99     27.51 o
   1  -8   2       27.51       34.27     10.97 o
   2  -8   2      389.95      400.18     37.21 o
   3  -8   2      140.24      156.65     22.91 o
   4  -8   2      305.15      275.97     37.50 o
   5  -8   2        7.81        6.31     14.93 o
   6  -8   2       24.25        8.54     16.04 o
  -7  -7   2       85.31      107.35     35.94 o
  -6  -7   2       31.69       15.28     20.85 o
  -5  -7   2       60.78       67.18     23.28 o
  -4  -7   2       21.08       15.11     10.00 o
  -3  -7   2      234.00      294.09     43.46 o
  -2  -7   2     1684.81     1694.00     48.22 o
  -1  -7   2        1.15       -0.17      5.30 o
   0  -7   2     1180.50     1043.13     37.33 o
   1  -7   2      455.64      482.28     33.84 o
   2  -7   2       38.35       24.17     10.65 o
   3  -7   2       28.03       33.20     12.17 o
   4  -7   2        7.24       10.66      9.19 o
   5  -7   2        3.82      -10.66     10.66 o
   6  -7   2      234.20      219.31     43.17 o
  -7  -6   2       88.92      130.28     37.75 o
  -6  -6   2      146.58      107.66     31.05 o
  -5  -6   2      105.89       76.64     25.32 o
  -4  -6   2        0.28        4.07      8.00 o
  -3  -6   2      215.97      241.40     25.38 o
  -2  -6   2      110.45      131.12     12.65 o
  -1  -6   2      549.89      559.97     19.29 o
   0  -6   2     1494.56     1481.08     39.82 o
   1  -6   2     2386.28     2293.39     55.66 o
   2  -6   2        9.45        8.05     12.02 o
   3  -6   2      683.78      705.16     66.60 o
   4  -6   2      151.40      156.60     22.26 o
   5  -6   2        0.15       10.12     13.54 o
   6  -6   2       14.32       12.70     15.08 o
   7  -6   2       17.77        8.70     16.93 o
  -7  -5   2       51.90       36.40     25.32 o
  -6  -5   2      106.38      114.97     31.44 o
  -5  -5   2       23.89       32.70     17.31 o
  -4  -5   2       93.82       78.41     13.93 o
  -3  -5   2      459.18      479.25     19.40 o
  -2  -5   2      412.75      422.71     17.14 o
  -1  -5   2      334.58      400.24     15.30 o
   0  -5   2     4287.89     4244.17     61.94 o
   1  -5   2      769.20      686.65     27.94 o
   2  -5   2     1600.08     1696.09     46.58 o
   3  -5   2       68.18       86.33     14.53 o
   4  -5   2      126.55      143.27     18.31 o
   5  -5   2        1.83       -5.19     10.31 o
   6  -5   2       84.31       86.38     25.59 o
   7  -5   2        0.28        8.39     15.54 o
  -8  -4   2       58.95       61.68     27.32 o
  -7  -4   2      676.54      746.79     74.11 o
  -6  -4   2        1.02       -3.31     13.24 o
  -5  -4   2      157.16      171.34     32.55 o
  -4  -4   2      301.55      283.97     16.21 o
  -3  -4   2       52.75       58.58      8.40 o
  -2  -4   2      194.63      145.55     11.66 o
  -1  -4   2       71.27       51.06     10.40 o
   0  -4   2       14.28       35.29      5.36 o
   1  -4   2     3439.74     3326.72     61.05 o
   2  -4   2       93.04       66.79     11.04 o
   3  -4   2      431.53      394.69     21.94 o
   4  -4   2     1391.36     1376.07     54.56 o
   5  -4   2       16.38       12.85     13.20 o
   6  -4   2        2.95       -6.77      8.50 o
   7  -4   2      106.26      124.82     31.51 o
   8  -4   2        1.98       17.74     18.35 o
  -8  -3   2        3.09       -1.73     17.35 o
  -7  -3   2       12.76       24.82     19.97 o
  -6  -3   2      102.93      130.02     26.70 o
  -5  -3   2       65.26       51.75     12.26 o
  -4  -3   2      131.40      169.15     12.75 o
  -3  -3   2     1427.48     1373.74     28.96 o
  -2  -3   2      103.14      118.54     10.03 o
  -1  -3   2     2811.81     2880.87     39.80 o
   0  -3   2     1844.08     1815.65     23.95 o
   1  -3   2      216.84      273.03     16.06 o
   2  -3   2      188.29      281.76     16.51 o
   3  -3   2       39.42       44.35      5.94 o
   4  -3   2      299.53      293.66     14.20 o
   5  -3   2       20.66       19.10      9.12 o
   6  -3   2      170.84      140.67     29.93 o
   7  -3   2       69.42       48.56     21.16 o
   8  -3   2        4.28       -2.04     17.01 o
  -8  -2   2        0.12       -0.81     14.74 o
  -7  -2   2      184.45      180.31     23.91 o
  -6  -2   2       64.07       88.63     21.85 o
  -5  -2   2        0.68        2.34      7.03 o
  -4  -2   2      592.91      617.30     19.12 o
  -3  -2   2       43.54       61.57     12.56 o
  -2  -2   2       53.59       58.68      6.95 o
  -1  -2   2      264.86      275.43     10.89 o
   0  -2   2     2576.24     3065.07     31.74 o
   1  -2   2     7561.56     6978.78     88.41 o
   2  -2   2     2057.69     1867.21     29.94 o
   3  -2   2       15.51       17.30      4.43 o
   4  -2   2      714.26      659.46     25.14 o
   5  -2   2      111.90      103.83     24.05 o
   6  -2   2      418.10      406.67     29.16 o
   7  -2   2      106.36      160.68     32.55 o
   8  -2   2      144.33       50.63     22.78 o
  -8  -1   2       25.35       -5.23     15.12 o
  -7  -1   2       42.00       32.86     12.02 o
  -6  -1   2      183.10      179.80     31.19 o
  -5  -1   2        0.92        3.23      7.15 o
  -4  -1   2      256.58      231.60     23.66 o
  -3  -1   2      187.46      177.59      9.45 o
  -2  -1   2      481.73      497.75     16.25 o
  -1  -1   2      181.30      226.37     15.52 o
   0  -1   2       20.82        6.02      2.91 o
   1  -1   2        1.31       46.69      7.89 o
   2  -1   2      400.47      399.06     16.38 o
   3  -1   2      746.88      714.88     23.34 o
   4  -1   2      247.15      290.93     18.03 o
   5  -1   2      434.34      414.11     24.67 o
   6  -1   2      280.81      318.77     26.32 o
   7  -1   2       21.06       16.14     17.12 o
   8  -1   2       14.42       25.62     13.83 o
   9  -1   2       30.33       21.20     19.35 o
  -8   0   2       92.65       59.05     36.24 o
  -7   0   2      277.04      294.81     30.44 o
  -6   0   2     1877.95     1903.06     59.06 o
  -5   0   2       36.51       28.61     10.32 o
  -4   0   2     3795.01     3450.45     69.29 o
  -3   0   2      532.17      544.93     23.04 o
  -2   0   2      304.09      356.05     16.60 o
  -1   0   2      958.03      886.31     16.35 o
   0   0   2     5032.59     4250.94     77.18 o
   1   0   2      678.11      917.89     28.90 o
   2   0   2     4982.75     5963.98    108.85 o
   3   0   2      130.53      141.09     18.35 o
   4   0   2     2061.00     1950.06     46.17 o
   5   0   2      558.52      618.08     27.87 o
   6   0   2        0.51        7.10      6.96 o
   7   0   2        1.49       -2.31     12.04 o
   8   0   2      272.59      321.37     32.92 o
   9   0   2        0.16        9.70     19.08 o
  -8   1   2      189.74      154.47     51.58 o
  -7   1   2       70.64       72.85     17.11 o
  -6   1   2      593.25      593.51     34.55 o
  -5   1   2      802.60      724.95     33.18 o
  -4   1   2      563.02      630.69     28.32 o
  -3   1   2     4565.09     4446.33    197.77 o
  -2   1   2      766.51      636.49     22.25 o
  -1   1   2     4860.60     5300.31     67.76 o
   0   1   2      529.73      478.68     20.20 o
   1   1   2     1120.54     1597.80     25.13 o
   2   1   2     1624.47     1959.21     47.52 o
   3   1   2        2.87        0.04      6.58 o
   4   1   2     1206.78     1261.29     29.96 o
   5   1   2      186.55      227.75     14.34 o
   6   1   2       30.14       22.59     10.18 o
   7   1   2      140.74      157.54     22.52 o
   8   1   2       77.42       98.13     19.58 o
   9   1   2      108.28       98.35     30.70 o
  -8   2   2       49.35       12.22     12.50 o
  -7   2   2       17.72        7.76      9.94 o
  -6   2   2      281.52      355.29     30.40 o
  -5   2   2       34.97       20.65      8.47 o
  -4   2   2       66.37       65.43     11.88 o
  -3   2   2      157.35      182.28     16.91 o
  -2   2   2     1596.39     1711.34     26.15 o
  -1   2   2     1014.09     1199.28     24.77 o
   0   2   2     2106.73     1856.90     30.51 o
   1   2   2     2614.31     3294.74     43.00 o
   2   2   2      119.28       63.35     17.68 o
   3   2   2     2472.72     2518.68     42.71 o
   4   2   2      339.38      351.71     32.36 o
   5   2   2      123.31      121.88     11.43 o
   6   2   2        9.50       20.26      8.85 o
   7   2   2      368.08      356.75     30.52 o
   8   2   2      256.74      310.93     47.13 o
   9   2   2       24.38       31.05     21.78 o
  -8   3   2       33.08       32.02     15.37 o
  -7   3   2      218.46      218.87     28.41 o
  -6   3   2       19.51       -2.14     13.20 o
  -5   3   2      474.12      499.45     28.71 o
  -4   3   2      436.48      444.79     32.13 o
  -3   3   2      132.52      129.11     16.75 o
  -2   3   2      855.59      882.17     23.98 o
  -1   3   2      394.63      459.74     17.09 o
   0   3   2      158.83      113.73     22.37 o
   1   3   2     7245.65     6773.98    133.51 o
   2   3   2      833.41      889.65     36.28 o
   3   3   2      857.20      873.18     22.03 o
   4   3   2      441.27      463.99     18.78 o
   5   3   2      563.37      525.18     23.82 o
   6   3   2        1.97       -7.43      7.43 o
   7   3   2        0.52       -9.20      9.20 o
   8   3   2        1.46        1.77     12.16 o
   9   3   2       23.10       30.67     23.09 o
  -8   4   2        8.16       -1.96     13.16 o
  -7   4   2       29.60       52.98     15.60 o
  -6   4   2        0.91       -7.25      7.25 o
  -5   4   2       42.96       47.78     13.05 o
  -4   4   2        2.66       -2.44      5.61 o
  -3   4   2     1015.20      899.64     27.35 o
  -2   4   2        1.18        1.54      4.45 o
  -1   4   2     1687.47     1786.43     37.70 o
   0   4   2      456.22      374.31     21.07 o
   1   4   2     2879.05     2711.92     40.23 o
   2   4   2        1.13        3.58      7.23 o
   3   4   2      407.46      397.34     28.16 o
   4   4   2       23.24       23.07      6.09 o
   5   4   2       17.38       13.88     12.35 o
   6   4   2        2.34       -0.46      9.93 o
   7   4   2       35.10       34.17     18.74 o
   8   4   2        0.50        4.27     15.08 o
  -7   5   2      252.51      243.32     46.36 o
  -6   5   2        0.33       19.97     14.93 o
  -5   5   2      407.61      440.89     34.22 o
  -4   5   2      656.05      618.20     46.40 o
  -3   5   2      430.77      388.90     21.43 o
  -2   5   2     1426.94     1464.84     38.51 o
  -1   5   2     1072.08      993.71     30.99 o
   0   5   2      714.39      907.22     26.52 o
   1   5   2     4102.21     4216.78     58.98 o
   2   5   2     1183.23     1067.18     46.83 o
   3   5   2     1002.21      998.77     47.33 o
   4   5   2     1473.48     1398.73     57.79 o
   5   5   2        2.90        4.00      7.85 o
   6   5   2      200.33      185.22     32.74 o
   7   5   2       31.90       35.28     17.85 o
   8   5   2       55.72       57.71     24.93 o
  -7   6   2        6.77       13.43     19.70 o
  -6   6   2       67.57       88.00     26.82 o
  -5   6   2       95.19       88.15     25.16 o
  -4   6   2      458.88      417.78     47.02 o
  -3   6   2      288.08      291.97     25.49 o
  -2   6   2       91.25       80.63     21.49 o
  -1   6   2      604.24      643.35     26.40 o
   0   6   2      290.80      258.46     23.97 o
   1   6   2     1129.44     1061.05     26.84 o
   2   6   2       96.22       75.84     18.81 o
   3   6   2      103.25      190.96     27.40 o
   4   6   2      253.48      249.56     31.24 o
   5   6   2      345.76      291.26     25.96 o
   6   6   2       32.26       27.73     11.00 o
   7   6   2       19.17       34.78     20.32 o
   8   6   2        0.20        3.27     16.24 o
  -7   7   2      129.27      163.26     40.28 o
  -6   7   2      139.56      136.17     35.36 o
  -5   7   2        8.08        1.69     11.43 o
  -4   7   2     1208.76     1241.02     72.22 o
  -3   7   2       79.49       81.55     22.10 o
  -2   7   2      325.88      343.55     24.77 o
  -1   7   2      318.58      335.48     21.56 o
   0   7   2       43.31       55.39      9.88 o
   1   7   2       37.70       26.43      7.34 o
   2   7   2      650.37      517.81     38.59 o
   3   7   2       28.77        2.27      8.58 o
   4   7   2      317.36      285.11     35.48 o
   5   7   2      392.31      384.54     30.33 o
   6   7   2       63.55       73.64     16.29 o
   7   7   2        2.41       21.70     20.58 o
   8   7   2      121.09      121.51     38.25 o
  -6   8   2       43.36       46.71     22.59 o
  -5   8   2       45.61       53.94     23.09 o
  -4   8   2       78.45       77.49     25.24 o
  -3   8   2      331.44      381.06     28.94 o
  -2   8   2      269.94      314.28     25.67 o
  -1   8   2      216.75      205.10     21.17 o
   0   8   2     1082.49     1048.64     37.15 o
   1   8   2      194.30      173.91     29.97 o
   2   8   2      330.85      286.34     37.17 o
   3   8   2      360.21      378.15     42.40 o
   4   8   2        1.07        7.00     14.16 o
   5   8   2      608.45      582.69     69.57 o
   6   8   2       20.40       25.88     12.58 o
   7   8   2       26.06       18.24     20.24 o
  -5   9   2        3.51        4.50     16.16 o
  -4   9   2       17.10       -9.58     11.50 o
  -3   9   2        2.35       -1.22      8.58 o
  -2   9   2      109.73      120.86     18.87 o
  -1   9   2       74.02       58.45     13.69 o
   0   9   2      496.36      547.56     50.75 o
   1   9   2       82.36      105.08     27.82 o
   2   9   2      160.94      104.50     26.89 o
   3   9   2      655.49      606.50     49.98 o
   4   9   2      151.33      195.46     35.01 o
   5   9   2      223.87      235.74     27.63 o
   6   9   2        0.03       17.02     13.57 o
   7   9   2        1.20       -6.46     20.74 o
  -5  10   2       95.24       56.98     28.16 o
  -4  10   2      106.82      130.28     33.59 o
  -3  10   2      506.17      558.73     45.44 o
  -2  10   2       75.17       60.82     15.06 o
  -1  10   2       65.24       54.25     22.62 o
   0  10   2       15.56       41.98     21.89 o
   1  10   2      153.75      158.41     34.13 o
   2  10   2        0.93      -12.58     12.58 o
   3  10   2      415.45      555.17     58.33 o
   4  10   2       34.68       12.12     15.58 o
   5  10   2       74.71       72.68     25.64 o
   6  10   2       48.06       49.52     16.30 o
  -4  11   2       90.67       75.72     28.40 o
  -3  11   2       56.55       83.44     19.73 o
  -2  11   2        4.07        3.89     15.24 o
  -1  11   2       25.17        6.89     15.28 o
   0  11   2      149.33      120.78     31.78 o
   1  11   2        7.24       12.77     19.97 o
   2  11   2       60.40       44.71     22.89 o
   3  11   2      116.77       96.77     29.70 o
   4  11   2      129.22      119.13     21.68 o
   5  11   2       98.90      106.05     22.37 o
  -2  12   2      184.44      209.43     40.48 o
  -1  12   2       15.67       27.66     20.16 o
   0  12   2      253.10      225.51     44.36 o
   1  12   2      542.87      617.24     67.41 o
   2  12   2       19.42        7.31     16.89 o
   3  12   2      321.89      266.14     47.17 o
   4  12   2      234.92      296.15     52.56 o
   0  13   2        4.00       15.47     21.55 o
   1  13   2        3.44       20.24     24.82 o
   2  13   2        7.96        2.00     18.62 o
  -2 -11   3       42.54       39.25     24.43 o
  -1 -11   3      375.27      397.08     58.45 o
   0 -11   3      152.13      167.76     42.67 o
   1 -11   3        3.55       20.62     24.62 o
   2 -11   3      124.02      181.80     41.55 o
  -4 -10   3       91.83      148.67     35.24 o
  -3 -10   3        0.99       23.39     19.74 o
  -2 -10   3        6.63       35.48     19.97 o
  -1 -10   3       47.12       55.56     22.93 o
   0 -10   3       24.34        1.31     17.70 o
   1 -10   3        0.36       -0.73     18.24 o
   2 -10   3        0.31        8.60     12.22 o
   3 -10   3       18.04       17.86     12.69 o
   4 -10   3       88.54       61.46     54.81 o
  -4  -9   3       12.28        3.58     18.47 o
  -3  -9   3      467.56      519.74     57.29 o
  -2  -9   3       62.57       52.40     21.12 o
  -1  -9   3      158.76      113.85     29.86 o
   0  -9   3      204.40      216.66     38.17 o
   1  -9   3       34.16       41.50     23.68 o
   2  -9   3       84.52       62.81     15.69 o
   3  -9   3      137.83      214.36     26.96 o
   4  -9   3      208.16      201.76     28.56 o
   5  -9   3       19.53       33.63     22.28 o
  -6  -8   3        7.43       12.20     20.82 o
  -5  -8   3      167.12      213.74     41.48 o
  -4  -8   3       62.67       62.29     16.19 o
  -3  -8   3       51.11       73.61     24.16 o
  -2  -8   3      422.52      536.32     53.56 o
  -1  -8   3       32.63       -4.50     10.62 o
   0  -8   3     1168.71     1121.32     36.58 o
   1  -8   3      152.03      150.86     20.94 o
   2  -8   3      691.84      601.26     36.34 o
   3  -8   3       10.21       17.75     13.93 o
   4  -8   3       39.39       40.25     14.12 o
   5  -8   3        6.47       15.35     18.28 o
   6  -8   3        2.54      -11.97     11.97 o
  -6  -7   3       11.66        6.00     20.05 o
  -5  -7   3       51.45       35.21     20.78 o
  -4  -7   3      298.51      372.80     37.86 o
  -3  -7   3       34.99       31.95     11.65 o
  -2  -7   3       16.46       18.18      9.93 o
  -1  -7   3      280.28      322.37     25.81 o
   0  -7   3       37.45       18.54      6.41 o
   1  -7   3       80.53       81.01     15.07 o
   2  -7   3      724.91      691.54     34.39 o
   3  -7   3       15.56        9.38      8.85 o
   4  -7   3      469.32      568.31     36.86 o
   5  -7   3       34.57       -1.96     14.12 o
   6  -7   3       50.12       79.99     30.36 o
  -7  -6   3      293.72      282.30     50.29 o
  -6  -6   3        0.76       -0.46     17.89 o
  -5  -6   3      118.10      152.37     33.47 o
  -4  -6   3      593.74      588.45     31.92 o
  -3  -6   3      334.11      379.22     28.36 o
  -2  -6   3      191.16      212.65     30.36 o
  -1  -6   3     1000.17     1004.24     27.45 o
   0  -6   3       21.00       19.03      5.74 o
   1  -6   3      655.78      582.20     28.66 o
   2  -6   3       34.85       41.80     11.06 o
   3  -6   3       51.36       44.30     12.19 o
   4  -6   3      543.42      549.43     33.85 o
   5  -6   3        2.62       14.88     10.76 o
   6  -6   3        0.24       -4.46     12.43 o
   7  -6   3       94.30       55.52     26.24 o
  -7  -5   3      117.03      142.86     39.01 o
  -6  -5   3       35.02       74.26     27.05 o
  -5  -5   3        0.34       21.24     15.28 o
  -4  -5   3       43.83       19.77     23.45 o
  -3  -5   3       38.81       37.08     11.85 o
  -2  -5   3      585.70      592.36     21.54 o
  -1  -5   3        6.06        1.70      4.88 o
   0  -5   3     4204.43     4291.33     48.69 o
   1  -5   3       36.10       49.06     10.12 o
   2  -5   3       15.92       25.75      9.20 o
   3  -5   3       43.44       59.79     11.93 o
   4  -5   3      328.06      350.15     27.65 o
   5  -5   3        0.29        6.87      8.53 o
   6  -5   3       17.06        6.50     16.58 o
   7  -5   3       13.50       10.43     18.89 o
  -7  -4   3       42.88       74.68     31.59 o
  -6  -4   3      127.94      122.05     31.17 o
  -5  -4   3       30.72       23.39     15.81 o
  -4  -4   3      502.17      494.52     23.36 o
  -3  -4   3     1210.98     1301.86     36.06 o
  -2  -4   3       22.17       23.85      6.44 o
  -1  -4   3     1194.09     1090.23     25.93 o
   0  -4   3      900.56      825.04     19.93 o
   1  -4   3      515.37      464.15     22.35 o
   2  -4   3      156.17      152.78     22.99 o
   3  -4   3       18.95        1.10      7.29 o
   4  -4   3       36.77       33.65     10.41 o
   5  -4   3      729.77      688.75     35.13 o
   6  -4   3       39.76       30.97     18.35 o
   7  -4   3      163.89      170.53     36.90 o
   8  -4   3      111.85      109.93     34.86 o
  -8  -3   3       19.34       14.66     19.05 o
  -7  -3   3       29.55       -6.58     16.54 o
  -6  -3   3       13.14        8.08      9.75 o
  -5  -3   3       59.78       64.67     14.61 o
  -4  -3   3       24.28       39.36     10.89 o
  -3  -3   3      182.67      220.90     14.83 o
  -2  -3   3      469.62      440.14     16.98 o
  -1  -3   3     1309.83     1366.45     45.70 o
   0  -3   3     1184.85     1210.71     20.93 o
   1  -3   3       50.22       98.37     12.07 o
   2  -3   3     2144.73     2393.13     58.79 o
   3  -3   3      664.46      673.10     17.16 o
   4  -3   3        0.76       10.46     10.00 o
   5  -3   3      113.73       83.15     24.28 o
   6  -3   3       62.56       37.25     18.16 o
   7  -3   3       76.40       73.18     23.82 o
   8  -3   3        6.39       34.09     20.70 o
  -8  -2   3        1.17        0.81     15.01 o
  -7  -2   3        7.37       35.55     19.01 o
  -6  -2   3       34.94       50.86     23.01 o
  -5  -2   3        4.12        1.88      7.86 o
  -4  -2   3       24.96       11.09      7.58 o
  -3  -2   3     2788.93     2673.27     43.00 o
  -2  -2   3      916.09      946.93     23.21 o
  -1  -2   3      333.35      277.75     16.94 o
   0  -2   3     1363.69     1210.65     23.07 o
   1  -2   3       40.51       43.96     11.27 o
   2  -2   3     2823.58     3136.98     57.60 o
   3  -2   3      175.13      160.30     10.36 o
   4  -2   3      664.32      775.94     74.28 o
   5  -2   3      595.83      646.29     32.65 o
   6  -2   3       11.05       12.85     12.35 o
   7  -2   3        1.19       16.54     17.43 o
   8  -2   3      101.71      157.98     37.86 o
  -8  -1   3       62.86       59.75     28.20 o
  -7  -1   3       10.06       -3.09      9.47 o
  -6  -1   3        9.24        7.53     14.83 o
  -5  -1   3        2.61       13.09      7.98 o
  -4  -1   3        4.43        9.79      7.27 o
  -3  -1   3      610.77      636.14     18.64 o
  -2  -1   3        1.32        0.91      3.16 o
  -1  -1   3     2429.81     2721.00     43.86 o
   0  -1   3      773.94      770.62     22.82 o
   1  -1   3     7296.83     7306.83     73.50 o
   2  -1   3     2039.09     2090.07     63.26 o
   3  -1   3      228.34      226.63     25.70 o
   4  -1   3      559.07      479.63     21.84 o
   5  -1   3        3.04        1.30      5.89 o
   6  -1   3       38.92       55.87     13.35 o
   7  -1   3        7.00       -3.93      7.18 o
   8  -1   3       29.87       31.24     18.31 o
   9  -1   3        0.77       12.89     17.74 o
  -8   0   3      124.82      182.89     27.11 o
  -7   0   3        1.45       -3.43      9.85 o
  -6   0   3      116.07       82.36     33.28 o
  -5   0   3       79.98       72.02     30.51 o
  -4   0   3      161.07      159.75     29.63 o
  -3   0   3     2630.22     2558.57     55.73 o
  -2   0   3     1617.08     1367.39     35.47 o
  -1   0   3      170.32      182.55     26.70 o
   0   0   3     5748.40     5839.40    108.39 o
   1   0   3      384.42      412.33     21.64 o
   2   0   3       27.91        9.73      7.73 o
   3   0   3      136.26      158.71     21.32 o
   4   0   3       32.97       18.39     10.27 o
   5   0   3      600.83      642.85     28.29 o
   6   0   3      150.56      154.29     19.10 o
   7   0   3       41.29       54.55     25.68 o
   8   0   3      186.52      182.64     62.60 o
  -8   1   3      147.05      112.73     22.67 o
  -7   1   3      258.55      271.29     54.00 o
  -6   1   3        5.94        8.53     10.98 o
  -5   1   3      439.23      390.80     36.26 o
  -4   1   3      158.32      141.25     17.36 o
  -3   1   3      140.08      141.11     16.09 o
  -2   1   3      256.70      300.94     16.53 o
  -1   1   3      529.85      570.75     20.49 o
   0   1   3       96.20       98.58     14.35 o
   1   1   3     2864.90     2529.24     57.56 o
   2   1   3      167.56      134.51     15.20 o
   3   1   3      136.52      171.37     19.74 o
   4   1   3     1944.82     2216.00     69.49 o
   5   1   3     1945.93     2081.51     51.83 o
   6   1   3      217.44      199.73     48.44 o
   7   1   3      283.59      364.14     81.74 o
   8   1   3       85.46       73.28     17.83 o
   9   1   3      139.64      124.89     34.63 o
  -8   2   3        5.91       40.47     15.86 o
  -7   2   3      136.67      130.23     34.69 o
  -6   2   3        0.47       -5.88      6.96 o
  -5   2   3      182.02      198.16     22.83 o
  -4   2   3      446.40      507.66     36.94 o
  -3   2   3      186.17      230.04     29.86 o
  -2   2   3      220.26      196.29      9.64 o
  -1   2   3     2138.03     2211.42     38.49 o
   0   2   3     2516.48     2380.14     40.16 o
   1   2   3      412.18      348.48     18.66 o
   2   2   3        0.51        1.39      2.97 o
   3   2   3     6326.18     7138.52    251.06 o
   4   2   3      924.36     1056.80     68.72 o
   5   2   3      355.21      373.53     16.69 o
   6   2   3      303.72      344.45     26.13 o
   7   2   3        1.68        1.73     10.66 o
   8   2   3      159.81      171.18     37.44 o
   9   2   3       38.37       14.85     21.51 o
  -8   3   3        0.45       -1.61     11.02 o
  -7   3   3      162.21      194.19     26.09 o
  -6   3   3       18.19       26.83     11.52 o
  -5   3   3       31.09       10.45     13.20 o
  -4   3   3        2.81        8.64      7.04 o
  -3   3   3     1441.26     1435.81     29.70 o
  -2   3   3       27.19       30.54      9.62 o
  -1   3   3     3239.27     3121.87     62.54 o
   0   3   3     1940.18     1869.21     35.95 o
   1   3   3     5765.24     5955.02     74.38 o
   2   3   3       48.15       37.29      7.93 o
   3   3   3      400.05      348.77     15.07 o
   4   3   3       99.71       93.95     11.53 o
   5   3   3     1307.60     1306.23     36.54 o
   6   3   3        4.44        0.22      6.34 o
   7   3   3       29.33       30.55     16.85 o
   8   3   3       31.51       68.64     24.32 o
   9   3   3       37.89       27.40     22.20 o
  -7   4   3        4.14       31.57     19.43 o
  -6   4   3       31.09       24.21     14.76 o
  -5   4   3       16.66       25.88     10.64 o
  -4   4   3      124.23      137.76     18.01 o
  -3   4   3      420.37      418.05     18.88 o
  -2   4   3      265.58      311.48     16.68 o
  -1   4   3      480.04      573.21     21.77 o
   0   4   3       71.09       53.21     10.45 o
   1   4   3       62.04       67.08     10.85 o
   2   4   3       45.73       19.47     14.60 o
   3   4   3     2167.71     2367.49     38.01 o
   4   4   3       68.52       57.15      9.27 o
   5   4   3        0.76       19.47     11.08 o
   6   4   3        1.62        2.15      7.33 o
   7   4   3        0.29        1.69     11.16 o
   8   4   3       28.74       56.64     24.43 o
   9   4   3       27.15        5.43     18.58 o
  -7   5   3      171.87      140.17     36.98 o
  -6   5   3      118.95      132.28     21.48 o
  -5   5   3       10.08       22.85     15.74 o
  -4   5   3      294.53      228.51     34.78 o
  -3   5   3      868.79      859.94     41.59 o
  -2   5   3        0.72        9.08      5.98 o
  -1   5   3      689.48      705.36     25.98 o
   0   5   3     1052.69     1159.29     31.56 o
   1   5   3     1768.61     2007.31     47.60 o
   2   5   3      421.19      388.65     30.05 o
   3   5   3        1.05        8.85      9.93 o
   4   5   3        0.40       -8.43      8.43 o
   5   5   3     1300.65     1291.00     58.95 o
   6   5   3      337.10      347.42     28.49 o
   7   5   3      281.78      293.92     43.90 o
   8   5   3      172.13      246.52     44.86 o
  -7   6   3       44.90       30.17     21.59 o
  -6   6   3      213.66      213.62     41.09 o
  -5   6   3       14.26       27.86     16.97 o
  -4   6   3       42.34       18.55     15.12 o
  -3   6   3     1000.19      978.81     34.67 o
  -2   6   3      152.09      151.15     24.09 o
  -1   6   3      499.97      560.23     24.50 o
   0   6   3      762.01      696.25     25.86 o
   1   6   3      513.30      420.01     17.71 o
   2   6   3       24.86       20.66     12.66 o
   3   6   3      185.47      221.24     30.32 o
   4   6   3       34.55       12.12     14.81 o
   5   6   3       15.05       15.16     14.12 o
   6   6   3       19.14       -0.11     20.24 o
   7   6   3      122.87      110.00     29.51 o
   8   6   3       62.04       50.79     24.39 o
  -6   7   3      135.17      115.85     33.47 o
  -5   7   3        3.82      -10.97     10.97 o
  -4   7   3        7.84       16.24     15.78 o
  -3   7   3       23.41       12.28      9.40 o
  -2   7   3      362.24      387.33     25.44 o
  -1   7   3      326.34      359.62     22.85 o
   0   7   3     1148.38      989.91     32.59 o
   1   7   3       62.26       63.95      9.55 o
   2   7   3      234.12      211.20     30.67 o
   3   7   3       37.45       29.93     14.31 o
   4   7   3       49.47       79.65     21.16 o
   5   7   3        2.36        8.85     14.08 o
   6   7   3      797.41      798.74     64.29 o
   7   7   3        2.37       20.97     17.47 o
   8   7   3      156.05      129.86     38.01 o
  -6   8   3       23.16       41.02     23.36 o
  -5   8   3       41.91       35.17     19.43 o
  -4   8   3      114.65      148.94     32.59 o
  -3   8   3      164.87      158.88     20.62 o
  -2   8   3      129.59      131.75     18.64 o
  -1   8   3      510.22      539.40     68.55 o
   0   8   3      204.45      231.50     44.81 o
   1   8   3     2648.91     2415.66     88.46 o
   2   8   3       72.60       58.79     18.97 o
   3   8   3     1093.05     1087.57     61.29 o
   4   8   3      102.90       54.60     20.78 o
   5   8   3        2.59        0.42     12.20 o
   6   8   3       91.93      108.23     19.79 o
   7   8   3       11.78       24.93     20.16 o
  -5   9   3       25.90       -1.58     12.93 o
  -4   9   3        2.22       -3.27     13.08 o
  -3   9   3       31.50       16.17     10.53 o
  -2   9   3       23.23        8.92     14.83 o
  -1   9   3      550.40      578.57     30.79 o
   0   9   3      122.42      102.27     26.70 o
   1   9   3      399.20      412.89     46.13 o
   2   9   3      105.09       73.53     23.01 o
   3   9   3       41.75       34.78     19.35 o
   4   9   3        8.34       -4.58     11.81 o
   5   9   3       69.51       67.26     23.74 o
   6   9   3       66.20       83.08     20.51 o
   7   9   3       69.02        6.89     18.05 o
  -5  10   3       84.36      116.51     35.44 o
  -4  10   3        5.49      -11.66     12.77 o
  -3  10   3       36.17       10.62     17.47 o
  -2  10   3       19.35       11.13     10.98 o
  -1  10   3       62.92       88.88     28.36 o
   0  10   3        0.33        8.31     14.47 o
   1  10   3     1007.55      973.03     65.33 o
   2  10   3        7.63        5.27     11.58 o
   3  10   3       37.46       87.30     27.90 o
   4  10   3       98.05      149.25     34.94 o
   5  10   3       87.82       62.10     25.66 o
   6  10   3       18.46       26.69     15.84 o
  -4  11   3        0.63        3.16     16.93 o
  -3  11   3      100.42      125.43     33.01 o
  -2  11   3       10.02      -15.85     15.85 o
  -1  11   3       17.97       15.08     18.35 o
   0  11   3      148.67      186.11     38.55 o
   1  11   3      119.12      101.81     30.78 o
   2  11   3      360.58      385.88     53.48 o
   3  11   3       40.17       88.73     30.01 o
   4  11   3       32.30       16.47     19.39 o
   5  11   3      146.51      142.16     24.89 o
  -2  12   3       55.64       48.29     25.32 o
  -1  12   3      190.34      217.31     43.79 o
   0  12   3      243.23      225.16     43.21 o
   1  12   3      402.93      319.08     51.17 o
   2  12   3      432.12      500.04     63.49 o
   3  12   3        0.15       -3.54     17.81 o
   4  12   3      349.94      316.97     53.17 o
   0  13   3        8.35      -20.70     21.82 o
   1  13   3        1.24        5.93     21.05 o
   2  13   3       40.23       55.06     30.43 o
   0 -11   4      223.36      235.48     45.98 o
  -3 -10   4        0.21       -7.00     15.20 o
  -2 -10   4       32.39       74.80     28.01 o
  -1 -10   4        3.97        7.04     15.89 o
   0 -10   4        7.58      -11.35     11.35 o
   1 -10   4       27.86       -3.31     15.24 o
   2 -10   4      203.64      202.45     28.26 o
   3 -10   4       18.43       -5.53     10.39 o
  -4  -9   4       50.60       88.57     30.09 o
  -3  -9   4      100.05      172.34     37.21 o
  -2  -9   4        1.58        4.12     16.81 o
  -1  -9   4      338.71      467.03     56.87 o
   0  -9   4        0.17       28.78     18.20 o
   1  -9   4      441.18      543.83     53.90 o
   2  -9   4      117.52      129.62     28.76 o
   3  -9   4       68.84       74.54     18.17 o
   4  -9   4       81.89       69.89     18.10 o
  -5  -8   4        6.65       10.70     19.20 o
  -4  -8   4      383.27      432.28     51.90 o
  -3  -8   4       81.07      115.54     29.32 o
  -2  -8   4      255.48       91.54     26.89 o
  -1  -8   4       17.58       16.93     17.12 o
   0  -8   4      247.82      260.28     21.27 o
   1  -8   4       16.90       22.87      9.64 o
   2  -8   4      644.11      642.02     70.20 o
   3  -8   4       17.02       15.20     11.31 o
   4  -8   4      212.80      202.63     26.75 o
   5  -8   4      137.24      139.68     30.22 o
  -6  -7   4        1.95        4.77     20.43 o
  -5  -7   4       43.20       12.81     21.82 o
  -4  -7   4      151.06      140.12     21.97 o
  -3  -7   4        2.53       19.67     10.47 o
  -2  -7   4      660.01      693.77     50.94 o
  -1  -7   4       23.26       16.48      9.27 o
   0  -7   4     1337.87     1280.50     36.41 o
   1  -7   4      101.03       78.14     16.03 o
   2  -7   4      415.50      401.39     32.10 o
   3  -7   4       85.38       60.95     15.51 o
   4  -7   4      238.12      238.16     35.26 o
   5  -7   4       10.92        3.79      9.63 o
   6  -7   4        2.58      -14.08     14.16 o
  -6  -6   4      230.52      222.51     43.02 o
  -5  -6   4       58.98       41.67     22.78 o
  -4  -6   4      214.53      186.01     23.12 o
  -3  -6   4      549.83      604.93     32.05 o
  -2  -6   4      138.04      167.84     16.21 o
  -1  -6   4        8.80        3.01      6.97 o
   0  -6   4      592.94      569.64     23.25 o
   1  -6   4       32.34       28.42      8.17 o
   2  -6   4      195.39      156.57     19.93 o
   3  -6   4      219.39      174.09     28.61 o
   4  -6   4        5.82        5.46     10.15 o
   5  -6   4      721.75      741.14     99.35 o
   6  -6   4       19.77        4.12     13.39 o
   7  -6   4       19.60       41.44     27.51 o
  -7  -5   4       30.13       41.44     27.32 o
  -6  -5   4       61.14       13.89     20.43 o
  -5  -5   4      135.87      139.36     33.21 o
  -4  -5   4     1184.45     1088.41     41.53 o
  -3  -5   4      389.39      453.05     21.30 o
  -2  -5   4     1925.00     2043.19     43.10 o
  -1  -5   4      339.18      350.96     17.91 o
   0  -5   4        0.01        1.30      3.55 o
   1  -5   4      435.03      469.79     20.37 o
   2  -5   4       26.70       52.67     11.89 o
   3  -5   4        0.15        8.43     10.33 o
   4  -5   4      737.79      719.78     35.61 o
   5  -5   4       24.55       27.48     12.87 o
   6  -5   4      102.42      102.50     30.17 o
   7  -5   4        1.86       28.43     23.55 o
  -7  -4   4       82.24       67.18     29.55 o
  -6  -4   4       39.15       50.67     23.66 o
  -5  -4   4      368.37      425.43     50.21 o
  -4  -4   4        4.77       -6.41      7.20 o
  -3  -4   4     1978.07     1952.33     52.27 o
  -2  -4   4       14.27        9.43      5.84 o
  -1  -4   4      170.36      186.67     18.74 o
   0  -4   4      869.63      811.69     29.41 o
   1  -4   4      772.82      780.02     24.77 o
   2  -4   4        0.60        3.12      5.61 o
   3  -4   4     2596.35     2438.24     82.69 o
   4  -4   4      282.02      279.29     24.80 o
   5  -4   4      960.36      965.79     63.26 o
   6  -4   4       86.41       71.76     25.74 o
   7  -4   4       10.70       26.09     20.16 o
   8  -4   4      100.27      108.46     31.44 o
  -7  -3   4        0.25       18.62     20.12 o
  -6  -3   4       43.09       21.85     20.43 o
  -5  -3   4        9.78        6.38     10.54 o
  -4  -3   4      648.68      697.13     33.06 o
  -3  -3   4      290.76      242.59     22.79 o
  -2  -3   4      586.98      607.64     21.33 o
  -1  -3   4      383.02      492.49     17.99 o
   0  -3   4      202.12      255.52     13.53 o
   1  -3   4        4.38        5.55      3.79 o
   2  -3   4       27.03       10.66      6.43 o
   3  -3   4       32.14       32.59      9.49 o
   4  -3   4      638.28      610.55     43.29 o
   5  -3   4      110.61       98.27     24.86 o
   6  -3   4      236.24      233.82     38.67 o
   7  -3   4        1.93        9.39     15.89 o
   8  -3   4       18.65       28.70     19.35 o
  -7  -2   4        1.16      -12.35     12.39 o
  -6  -2   4       18.78        7.74      9.48 o
  -5  -2   4      128.32      113.17     18.10 o
  -4  -2   4       24.60       46.44     11.77 o
  -3  -2   4      102.97       91.82     10.61 o
  -2  -2   4      167.24      219.04     14.25 o
  -1  -2   4      164.57      153.62     11.68 o
   0  -2   4     3584.31     3781.37     65.43 o
   1  -2   4     3712.25     3482.46     78.15 o
   2  -2   4      694.11      744.61     28.02 o
   3  -2   4      220.20      186.17     18.08 o
   4  -2   4      582.33      622.51     24.19 o
   5  -2   4        1.66        9.62     12.77 o
   6  -2   4       80.57       71.34     23.05 o
   7  -2   4      132.81      128.01     30.82 o
   8  -2   4        8.47       -2.73     14.54 o
  -8  -1   4        5.92       31.17     21.43 o
  -7  -1   4      106.78      126.37     22.83 o
  -6  -1   4       17.76        4.97      8.32 o
  -5  -1   4      313.57      359.73     30.27 o
  -4  -1   4      340.50      345.08     27.06 o
  -3  -1   4       86.58       95.06      9.60 o
  -2  -1   4     1442.78     1417.44     42.16 o
  -1  -1   4      574.44      594.11     18.21 o
   0  -1   4      853.42      756.66     25.22 o
   1  -1   4       35.29        1.51      7.13 o
   2  -1   4       64.15       31.05     11.77 o
   3  -1   4       91.58      113.81     20.78 o
   4  -1   4      270.04      297.34     33.55 o
   5  -1   4      398.25      470.12     37.36 o
   6  -1   4      358.69      374.62     27.61 o
   7  -1   4       77.35       80.45     24.93 o
   8  -1   4       21.92        7.81     17.43 o
  -8   0   4        8.22       10.46     12.86 o
  -7   0   4       33.28        4.94      9.14 o
  -6   0   4       94.86       77.69     19.16 o
  -5   0   4       77.60       95.28     17.45 o
  -4   0   4      284.51      262.72     24.17 o
  -3   0   4      331.24      348.38     24.12 o
  -2   0   4     1768.94     1900.16     46.34 o
  -1   0   4     2565.67     2514.08     50.31 o
   0   0   4     1262.91     1107.58     44.44 o
   1   0   4     1169.93     1010.20     40.55 o
   2   0   4      714.15      694.42     34.59 o
   3   0   4       31.78       17.70     10.66 o
   4   0   4     1542.58     1608.69     63.87 o
   5   0   4      113.91       76.89     12.77 o
   6   0   4      300.47      288.79     32.42 o
   7   0   4       31.67       24.56     11.73 o
   8   0   4       15.93       10.20     11.17 o
  -8   1   4        1.20        9.52     11.58 o
  -7   1   4      214.48      216.99     27.72 o
  -6   1   4       20.20       29.14     12.31 o
  -5   1   4       45.18       38.05     12.02 o
  -4   1   4       68.49       77.68     22.01 o
  -3   1   4     4165.70     4317.61    191.63 o
  -2   1   4      122.65      105.58     13.28 o
  -1   1   4      916.22      826.66     40.36 o
   0   1   4     1678.21     1472.68     50.79 o
   1   1   4       47.64       17.47      8.43 o
   2   1   4     2886.58     2948.01     83.28 o
   3   1   4      926.62     1103.73     45.63 o
   4   1   4      254.14      253.52     28.63 o
   5   1   4     2987.99     2953.10     91.15 o
   6   1   4      141.85      122.12     16.97 o
   7   1   4      619.89      644.31     34.48 o
   8   1   4      235.46      253.14     29.06 o
   9   1   4        7.51       10.23     18.43 o
  -7   2   4       16.06        1.05      9.67 o
  -6   2   4      109.40      121.06     19.71 o
  -5   2   4      270.20      278.37     27.65 o
  -4   2   4       68.91       48.90     12.30 o
  -3   2   4        1.37       -1.52      3.51 o
  -2   2   4      444.81      362.30     13.79 o
  -1   2   4      676.43      741.98     37.82 o
   0   2   4       89.62      115.31     18.08 o
   1   2   4      131.55      179.34     18.05 o
   2   2   4     1153.70     1166.99     27.21 o
   3   2   4       48.83       63.56     12.62 o
   4   2   4     1585.12     1520.62     54.94 o
   5   2   4        7.08        2.09      6.11 o
   6   2   4      514.69      584.70     23.08 o
   7   2   4        9.42       13.94     10.32 o
   8   2   4        9.22       10.12     13.20 o
   9   2   4       19.75        5.54     16.04 o
  -7   3   4        0.93        6.55     18.28 o
  -6   3   4        0.40       -1.69      8.69 o
  -5   3   4      297.53      332.16     35.59 o
  -4   3   4       62.61       89.10     15.85 o
  -3   3   4     1740.53     1693.09     32.01 o
  -2   3   4        1.04        2.60     12.83 o
  -1   3   4       28.22       26.55      7.62 o
   0   3   4     1999.58     1972.36     40.37 o
   1   3   4     1998.51     2151.40     41.71 o
   2   3   4      514.18      508.65     18.88 o
   3   3   4      761.47      753.21     18.10 o
   4   3   4       68.53       85.64     25.09 o
   5   3   4      814.77      916.29     31.84 o
   6   3   4        3.66        6.19      7.39 o
   7   3   4      269.33      213.66     35.24 o
   8   3   4       12.35       30.97     19.62 o
   9   3   4       14.68       -6.23     13.77 o
  -7   4   4       20.73        3.39     10.01 o
  -6   4   4       16.92       28.84     12.12 o
  -5   4   4       84.15       66.63     19.70 o
  -4   4   4       42.80       48.40     18.51 o
  -3   4   4      319.66      314.99     42.55 o
  -2   4   4       11.92       25.01      7.84 o
  -1   4   4     1820.00     2006.90     46.84 o
   0   4   4      450.23      356.45     17.24 o
   1   4   4      133.41      207.04     15.49 o
   2   4   4      100.57       58.42     10.89 o
   3   4   4      183.17      202.65     12.55 o
   4   4   4       31.22       35.53      7.83 o
   5   4   4      501.57      578.53     39.82 o
   6   4   4      161.04      172.91     25.89 o
   7   4   4        5.81        6.35     12.93 o
   8   4   4       13.61        5.23     11.66 o
   9   4   4       17.92       30.05     20.28 o
  -7   5   4        0.50      -13.08     16.51 o
  -6   5   4       91.39      162.14     36.32 o
  -5   5   4      122.74      149.83     32.01 o
  -4   5   4       17.08       15.97     14.31 o
  -3   5   4      962.51     1037.58     33.77 o
  -2   5   4      346.36      356.96     20.88 o
  -1   5   4      299.08      296.04     20.09 o
   0   5   4       53.36       33.24     12.95 o
   1   5   4      298.08      350.28     36.67 o
   2   5   4      112.45      125.30     10.14 o
   3   5   4      212.56      210.62     16.62 o
   4   5   4      268.57      281.30     34.13 o
   5   5   4      640.51      722.20     47.63 o
   6   5   4      182.30      152.98     26.01 o
   7   5   4        1.14        6.85     13.12 o
   8   5   4      118.11      100.12     27.70 o
  -7   6   4       63.99       29.09     25.86 o
  -6   6   4        1.34        5.58     15.81 o
  -5   6   4      181.76      229.59     40.82 o
  -4   6   4      266.85      394.00     48.02 o
  -3   6   4       63.08       68.60     20.39 o
  -2   6   4     1064.23     1040.11     35.59 o
  -1   6   4      193.23      173.06     17.39 o
   0   6   4      361.16      450.66     22.13 o
   1   6   4     3102.22     3302.42     75.22 o
   2   6   4       64.26       76.73      8.37 o
   3   6   4      164.24      157.60     26.16 o
   4   6   4      974.35     1004.92     54.33 o
   5   6   4      578.83      681.26     46.29 o
   6   6   4      252.29      272.68     37.44 o
   7   6   4      310.31      272.95     42.48 o
   8   6   4       13.57       44.06     22.89 o
  -6   7   4        4.54       24.43     19.43 o
  -5   7   4       44.91       23.47     17.16 o
  -4   7   4      110.98      103.42     26.59 o
  -3   7   4       59.42       35.24     17.58 o
  -2   7   4      162.98      151.50     18.61 o
  -1   7   4        6.38        3.48      6.58 o
   0   7   4       23.52       25.58      8.58 o
   1   7   4      431.99      508.94     58.10 o
   2   7   4      699.32      742.40     48.21 o
   3   7   4       78.14       85.57     21.39 o
   4   7   4      683.39      616.31     48.29 o
   5   7   4      141.21      182.57     32.94 o
   6   7   4      139.76      130.67     28.97 o
   7   7   4        0.56        3.08     13.39 o
   8   7   4      136.57      124.09     32.51 o
  -6   8   4       72.21       80.95     29.55 o
  -5   8   4        8.83       16.35     16.85 o
  -4   8   4       47.55       61.45     23.97 o
  -3   8   4      535.87      573.53     47.86 o
  -2   8   4      249.86      316.06     26.67 o
  -1   8   4      284.58      278.90     24.11 o
   0   8   4        1.82        4.39      6.72 o
   1   8   4      454.80      422.82     43.25 o
   2   8   4      370.20      363.22     41.40 o
   3   8   4      247.10      275.72     38.94 o
   4   8   4     1690.21     1692.61     80.65 o
   5   8   4      383.41      329.90     44.02 o
   6   8   4       23.20       30.93     21.39 o
   7   8   4      144.17       62.33     26.63 o
   8   8   4       24.36       32.17     22.66 o
  -5   9   4       28.18        9.20     17.31 o
  -4   9   4        0.09       -6.12     15.24 o
  -3   9   4       34.88       56.18     22.39 o
  -2   9   4        1.54       10.62      9.68 o
  -1   9   4       87.83       65.09     18.87 o
   0   9   4       38.10       63.91     24.05 o
   1   9   4      193.98      166.29     31.09 o
   2   9   4      200.43      259.95     38.82 o
   3   9   4      389.06      378.15     48.10 o
   4   9   4       64.37       59.83     23.28 o
   5   9   4       42.22       59.68     23.32 o
   6   9   4       56.88       75.26     24.89 o
   7   9   4        3.19      -11.77     13.35 o
  -4  10   4        8.27        0.73     14.47 o
  -3  10   4      445.87      551.60     59.18 o
  -2  10   4      170.69      191.16     24.63 o
  -1  10   4      248.55      342.05     45.21 o
   0  10   4       45.04       72.64     24.28 o
   1  10   4        7.64       21.12     19.85 o
   2  10   4       77.08      129.67     30.74 o
   3  10   4      114.88       99.88     27.86 o
   4  10   4       25.72       38.98     18.70 o
   5  10   4      278.86      334.44     49.75 o
   6  10   4       28.80       28.82     20.78 o
  -3  11   4        0.16      -10.81     14.62 o
  -2  11   4      613.99      593.27     58.21 o
  -1  11   4        8.73       23.78     21.78 o
   0  11   4      555.72      742.25     67.22 o
   1  11   4      210.08      103.46     28.36 o
   2  11   4      101.55      121.66     33.09 o
   3  11   4      190.56      252.40     45.86 o
   4  11   4       47.30       44.98     25.86 o
   5  11   4       79.77       99.15     32.20 o
   6  11   4      139.60      173.16     71.32 o
  -2  12   4      155.51      145.13     35.09 o
  -1  12   4      125.07      113.66     33.17 o
   0  12   4      192.79      252.06     47.10 o
   1  12   4       17.90       -5.19     18.85 o
   2  12   4      200.05      186.99     44.32 o
   3  12   4      107.26      108.66     33.09 o
   4  12   4       29.31       28.74     24.20 o
   5  12   4      614.57      675.76     76.38 o
   0  13   4      104.46      102.96     37.21 o
   1  13   4       89.36       94.81     35.78 o
   2  13   4       25.20       31.36     29.59 o
   3  13   4       20.66       -0.69     19.20 o
  -2 -10   5       12.19       50.90     24.39 o
  -1 -10   5        5.11       27.47     19.70 o
   0 -10   5      903.42      951.60     73.91 o
   1 -10   5       18.24        9.89     23.32 o
   2 -10   5      266.84      302.86     29.38 o
  -3  -9   5      239.25      282.84     46.40 o
  -2  -9   5        4.54       11.24     16.35 o
  -1  -9   5       95.95      123.82     30.97 o
   0  -9   5       23.14      -14.43     14.43 o
   1  -9   5      322.01      382.84     28.65 o
   2  -9   5        7.83       20.80     18.80 o
   3  -9   5        0.35       10.93     25.24 o
   4  -9   5       64.64       59.90     17.97 o
  -4  -8   5        4.67       11.47     16.01 o
  -3  -8   5      392.45      425.01     51.79 o
  -2  -8   5      573.70      579.61     58.75 o
  -1  -8   5        7.86       12.93     13.00 o
   0  -8   5     1310.93     1349.25     88.32 o
   1  -8   5      484.13      515.73     30.85 o
   2  -8   5      118.79      113.20     17.40 o
   3  -8   5      479.86      536.22     40.87 o
   4  -8   5        9.81       12.52     14.47 o
   5  -8   5      219.07      184.89     27.35 o
  -5  -7   5        5.42       24.78     23.16 o
  -4  -7   5      128.49      178.07     34.74 o
  -3  -7   5        7.98        3.31     10.16 o
  -2  -7   5      230.14      204.81     35.51 o
  -1  -7   5      133.68      135.96     51.00 o
   0  -7   5      332.48      364.90     30.69 o
   1  -7   5       14.27        6.78      7.99 o
   2  -7   5      303.74      268.78     28.08 o
   3  -7   5       20.58       22.91     11.89 o
   4  -7   5      104.47       64.26     17.50 o
   5  -7   5      123.09      155.94     24.55 o
   6  -7   5        0.05      -12.12     12.12 o
  -6  -6   5        9.32        0.31     17.81 o
  -5  -6   5       24.69       24.43     21.12 o
  -4  -6   5       32.18       43.63     20.62 o
  -3  -6   5      111.35       89.43     16.56 o
  -2  -6   5      546.70      578.13     32.11 o
  -1  -6   5        7.53       -2.30      7.14 o
   0  -6   5        3.25       -0.76      7.90 o
   1  -6   5     2062.83     2013.21     48.02 o
   2  -6   5      124.98      123.46     19.55 o
   3  -6   5      523.38      480.87     35.03 o
   4  -6   5      207.68      198.85     25.56 o
   5  -6   5        9.71        6.21     26.49 o
   6  -6   5       16.56        6.31     16.74 o
  -6  -5   5      303.06      327.66     51.83 o
  -5  -5   5       49.75       53.67     22.82 o
  -4  -5   5      344.15      324.43     43.17 o
  -3  -5   5      358.53      399.64     24.32 o
  -2  -5   5       64.34       81.54     12.49 o
  -1  -5   5      290.07      334.28     18.75 o
   0  -5   5       88.12       76.03     14.46 o
   1  -5   5      717.21      682.65     26.40 o
   2  -5   5     1201.95     1146.91     44.05 o
   3  -5   5      356.76      294.83     27.72 o
   4  -5   5      318.11      342.75     30.68 o
   5  -5   5      229.01      212.65     40.88 o
   6  -5   5        8.57       23.09     19.97 o
   7  -5   5        4.33       23.36     23.16 o
  -7  -4   5       39.58       20.58     22.85 o
  -6  -4   5        1.28      -13.97     13.97 o
  -5  -4   5       52.12       61.06     24.24 o
  -4  -4   5       88.92       70.02     15.65 o
  -3  -4   5        0.03       -0.82      6.46 o
  -2  -4   5     1227.25     1307.34     34.94 o
  -1  -4   5      727.91      693.76     23.80 o
   0  -4   5        4.18       10.52      8.08 o
   1  -4   5     6121.77     6271.12     84.79 o
   2  -4   5       70.59       88.04     14.46 o
   3  -4   5       50.39       40.01     12.15 o
   4  -4   5      405.22      453.58     82.11 o
   5  -4   5      149.66      166.83     33.59 o
   6  -4   5      147.58      100.54     29.09 o
   7  -4   5      171.81      203.81     43.32 o
  -7  -3   5      178.85      208.93     42.44 o
  -6  -3   5      138.87      116.08     30.51 o
  -5  -3   5      121.93       95.38     17.46 o
  -4  -3   5       46.64       56.10     15.21 o
  -3  -3   5      433.95      470.93     21.02 o
  -2  -3   5        3.94       11.70      7.18 o
  -1  -3   5      190.18      170.88     14.15 o
   0  -3   5      823.02      798.51     31.72 o
   1  -3   5      186.92      162.59     14.24 o
   2  -3   5     2762.58     2651.78     61.87 o
   3  -3   5        5.06       -8.60      8.60 o
   4  -3   5      447.97      352.83     42.32 o
   5  -3   5      513.76      493.30     51.87 o
   6  -3   5       65.76      128.36     31.44 o
   7  -3   5       19.19        1.85     15.81 o
   8  -3   5      225.88      243.17     47.67 o
  -7  -2   5       78.61      120.82     33.90 o
  -6  -2   5        8.37        1.67     10.39 o
  -5  -2   5        9.81        4.17     14.68 o
  -4  -2   5       93.00       90.17     38.23 o
  -3  -2   5      173.24      176.61     19.00 o
  -2  -2   5      369.92      400.60     18.58 o
  -1  -2   5      959.76      888.58     28.95 o
   0  -2   5      347.37      355.24     21.40 o
   1  -2   5      661.42      541.73     23.63 o
   2  -2   5      995.03      901.41     32.70 o
   3  -2   5      551.42      535.71     39.98 o
   4  -2   5      416.53      407.12     42.48 o
   5  -2   5      712.13      836.36     55.64 o
   6  -2   5       31.82       64.68     22.32 o
   7  -2   5       46.30       57.52     23.28 o
   8  -2   5       28.57       29.40     21.47 o
  -7  -1   5       63.87       21.41     12.87 o
  -6  -1   5      193.59      216.87     27.56 o
  -5  -1   5       58.07       69.33     16.25 o
  -4  -1   5      336.37      338.57     40.40 o
  -3  -1   5      818.54      802.23     34.63 o
  -2  -1   5       39.57       54.95      8.29 o
  -1  -1   5        4.59        8.88      4.57 o
   0  -1   5      494.10      339.91     18.58 o
   1  -1   5      147.11      122.32     19.93 o
   2  -1   5     1199.43     1129.04     48.19 o
   3  -1   5      395.60      511.93     36.78 o
   4  -1   5      147.66      157.33     28.16 o
   5  -1   5     1014.42     1163.52     63.22 o
   6  -1   5      313.98      298.58     41.52 o
   7  -1   5       21.08       27.55     18.01 o
   8  -1   5      153.56      203.69     41.13 o
  -7   0   5      132.47      117.50     21.94 o
  -6   0   5        6.53       -7.54      7.54 o
  -5   0   5       82.19      116.15     20.12 o
  -4   0   5      108.88      119.84     46.19 o
  -3   0   5       88.15       90.85     15.13 o
  -2   0   5      626.35      546.75     26.80 o
  -1   0   5      945.84      921.55     48.10 o
   0   0   5      690.54      843.52     42.94 o
   1   0   5     1546.40     1630.32     58.79 o
   2   0   5     1368.44     1437.06     38.03 o
   3   0   5     1223.99     1103.65     50.75 o
   4   0   5        1.87        0.69      8.35 o
   5   0   5       11.60        1.12      9.85 o
   6   0   5        2.18       -4.02      7.06 o
   7   0   5        0.38       -2.90      7.76 o
   8   0   5       92.82      169.33     37.05 o
  -7   1   5       35.29       34.36     14.13 o
  -6   1   5      218.78      180.90     24.68 o
  -5   1   5      313.13      300.62     51.52 o
  -4   1   5       65.70       85.88     22.76 o
  -3   1   5      183.36      241.92     23.63 o
  -2   1   5     2559.78     2578.68     86.30 o
  -1   1   5      105.19       97.35     19.70 o
   0   1   5     4508.50     4737.51    111.20 o
   1   1   5     3637.46     4006.73     96.42 o
   2   1   5     1703.25     1572.70     37.97 o
   3   1   5     3181.53     3345.75     89.46 o
   4   1   5      256.18      270.99     31.17 o
   5   1   5      939.17      953.94     52.60 o
   6   1   5      494.09      512.43     41.59 o
   7   1   5      118.40      103.15     17.78 o
   8   1   5       66.95       91.85     19.60 o
  -7   2   5       90.90       88.64     20.51 o
  -6   2   5       38.22       39.47     14.27 o
  -5   2   5      187.60      206.90     25.16 o
  -4   2   5       97.79      176.36     23.48 o
  -3   2   5       21.23       18.06      9.13 o
  -2   2   5      105.91       82.88     19.28 o
  -1   2   5       57.47       70.33     16.70 o
   0   2   5     1010.06     1000.85     45.48 o
   1   2   5     4569.62     4250.52     97.65 o
   2   2   5     4605.97     4460.25     98.77 o
   3   2   5     2313.92     2450.37     47.20 o
   4   2   5     1479.97     1680.76     61.56 o
   5   2   5        2.20       17.31     12.20 o
   6   2   5       38.38       42.72     10.31 o
   7   2   5        4.57        3.93      9.24 o
   8   2   5       63.43       85.88     24.62 o
   9   2   5        9.63       17.35     19.97 o
  -7   3   5      219.41      252.56     38.80 o
  -6   3   5       75.96       88.46     19.03 o
  -5   3   5       79.29      138.99     32.70 o
  -4   3   5      102.68      139.55     24.62 o
  -3   3   5       48.64       30.13     16.74 o
  -2   3   5     1985.41     1929.92     97.06 o
  -1   3   5      973.41      913.35     29.36 o
   0   3   5      725.54      727.73     25.65 o
   1   3   5     4523.54     4341.98     97.50 o
   2   3   5       29.45       70.53     14.27 o
   3   3   5     2357.25     2424.51     44.33 o
   4   3   5        3.82       14.75      6.58 o
   5   3   5      602.38      738.12     54.19 o
   6   3   5       71.21       85.60     14.35 o
   7   3   5       63.38       52.14     18.62 o
   8   3   5       26.32       63.95     23.97 o
   9   3   5      131.01      124.05     32.01 o
  -7   4   5        6.54       11.98     13.69 o
  -6   4   5      144.79      194.55     27.06 o
  -5   4   5      127.23      159.25     49.90 o
  -4   4   5       57.41       47.40     19.85 o
  -3   4   5        2.24       -8.50     11.12 o
  -2   4   5      272.72      279.44     19.29 o
  -1   4   5       89.68      129.45     14.00 o
   0   4   5      315.93      204.94     40.03 o
   1   4   5      134.26      148.37     13.83 o
   2   4   5      594.79      628.15     23.35 o
   3   4   5      468.38      526.02     21.32 o
   4   4   5      992.37      975.45     23.01 o
   5   4   5       72.40       47.33     18.05 o
   6   4   5       42.62       23.32     12.74 o
   7   4   5        4.67        7.58     12.54 o
   8   4   5       16.21        9.23     15.12 o
   9   4   5        4.20       11.89     17.58 o
  -7   5   5       54.64       92.27     31.86 o
  -6   5   5        8.73        7.35     18.66 o
  -5   5   5       29.27       40.17     19.58 o
  -4   5   5       54.07       21.97     14.54 o
  -3   5   5      303.54      325.39     40.13 o
  -2   5   5        1.92        2.33      7.21 o
  -1   5   5       48.92       19.95     22.16 o
   0   5   5      101.34      118.23     14.01 o
   1   5   5     1884.97     1781.40     98.04 o
   2   5   5      181.71      211.14     14.07 o
   3   5   5     1002.25     1003.96     70.76 o
   4   5   5       29.79       50.87     18.66 o
   5   5   5       26.46       11.85     11.24 o
   6   5   5       26.08       21.97     16.28 o
   8   5   5       35.11        4.62     13.85 o
  -6   6   5      243.39      227.51     41.79 o
  -5   6   5       15.74       14.39     13.62 o
  -4   6   5      345.79      313.27     42.86 o
  -3   6   5      897.46     1062.95     63.29 o
  -2   6   5       93.18       69.43     13.28 o
  -1   6   5      903.21     1164.21     58.04 o
   0   6   5      756.44      844.30     31.28 o
   1   6   5       27.45       23.92      7.69 o
   2   6   5     4577.00     4604.91     72.47 o
   3   6   5      557.92      527.39     41.86 o
   4   6   5     2035.77     2211.46     86.76 o
   5   6   5     1347.52     1339.05     69.26 o
   6   6   5        5.64        0.42     10.58 o
   8   6   5      130.76      104.04     29.59 o
  -6   7   5        3.04        1.39     17.05 o
  -5   7   5       29.53       78.03     25.97 o
  -4   7   5        8.36       -5.16     10.31 o
  -3   7   5       46.89       27.24     17.43 o
  -2   7   5        0.40       -3.27      7.86 o
  -1   7   5       49.57       40.47     10.45 o
   0   7   5      287.56      298.05     23.18 o
   1   7   5     1544.91     1674.60     44.17 o
   2   7   5      682.75      714.08     47.29 o
   3   7   5      530.78      581.57     44.71 o
   4   7   5      819.16      928.05     57.18 o
   5   7   5      108.37      101.31     26.13 o
   6   7   5      516.27      543.02     53.37 o
   8   7   5        6.93       10.77     15.81 o
  -5   8   5      148.89      182.30     41.36 o
  -4   8   5       21.09       36.51     18.39 o
  -3   8   5      549.69      524.86     53.83 o
  -2   8   5      137.85      148.51     20.37 o
  -1   8   5       32.61       22.86     10.00 o
   0   8   5     1008.47     1027.64     37.99 o
   1   8   5      890.10      941.02     57.83 o
   2   8   5     1859.14     2093.00     88.88 o
   3   8   5      916.94      960.95     61.95 o
   4   8   5        4.39       17.05     17.12 o
   5   8   5     1649.68     1798.31     89.11 o
   6   8   5       38.67       85.73     25.89 o
   7   8   5      158.87      156.64     36.17 o
   8   8   5       44.00       20.43     21.05 o
  -5   9   5       42.50       68.41     28.05 o
  -4   9   5        6.78        7.12     14.16 o
  -3   9   5       25.66       21.89     16.93 o
  -2   9   5       97.67       87.58     17.66 o
  -1   9   5      357.99      375.87     29.27 o
   0   9   5        1.84       24.62     17.05 o
   1   9   5        8.78        0.46     13.93 o
   2   9   5       44.53       47.94     22.20 o
   3   9   5       96.06      117.89     28.09 o
   4   9   5      452.23      517.97     55.71 o
   5   9   5       30.84       35.28     21.24 o
   6   9   5       84.79      132.51     33.82 o
   7   9   5        1.20      -14.74     14.74 o
  -4  10   5       24.65       54.83     27.13 o
  -3  10   5       76.29       90.69     26.86 o
  -2  10   5       41.81       62.40     16.84 o
  -1  10   5        0.04       -5.23     15.12 o
   0  10   5       20.13       53.52     22.47 o
   1  10   5      165.32      236.71     38.90 o
   2  10   5        0.88        4.04     16.70 o
   3  10   5       81.37      100.42     30.36 o
   4  10   5      133.56      184.65     38.25 o
   5  10   5      225.27      265.72     47.67 o
   6  10   5       44.80       44.79     26.39 o
  -3  11   5       12.26       18.39     19.93 o
  -2  11   5      388.31      389.73     51.37 o
  -1  11   5      201.43      250.13     43.98 o
   0  11   5       51.74       22.32     20.28 o
   1  11   5      733.11      791.88     63.06 o
   2  11   5      326.77      277.41     46.56 o
   3  11   5      243.88      289.50     46.94 o
   4  11   5      563.69      626.82     67.30 o
   5  11   5        6.91       17.16     19.28 o
   6  11   5      254.89      245.40     47.10 o
  -1  12   5        3.13       23.43     19.97 o
   0  12   5       28.53        6.58     24.28 o
   1  12   5      312.03      287.69     51.02 o
   2  12   5       14.28      -16.58     16.58 o
   3  12   5      375.97      434.82     60.87 o
   4  12   5       75.34      118.28     35.55 o
   5  12   5       40.79        0.50     22.01 o
   0  13   5       14.59       15.85     26.36 o
   1  13   5      118.45       94.84     35.24 o
   2  13   5      260.82      435.51     63.91 o
   3  13   5       32.06       17.08     21.62 o
  -2  -9   6        5.39        6.73     19.55 o
  -1  -9   6       65.86       96.58     32.63 o
   0  -9   6       36.98       54.17     25.28 o
   1  -9   6       13.21       -2.03     11.28 o
   2  -9   6       14.46        0.75     18.76 o
   3  -9   6       57.67       97.31     20.66 o
  -3  -8   6       68.57       53.56     24.47 o
  -2  -8   6      713.45      682.88     65.41 o
  -1  -8   6      110.99      154.67     34.40 o
   0  -8   6        8.89        3.79     10.01 o
   1  -8   6      741.62      714.67     32.65 o
   2  -8   6       64.81       66.62     19.85 o
   3  -8   6       13.59        4.68      9.13 o
   4  -8   6      520.53      581.52     44.70 o
  -3  -7   6      136.21      178.38     35.67 o
  -2  -7   6      134.27      129.20     32.13 o
  -1  -7   6       57.73       49.03     21.49 o
   0  -7   6      118.82      186.51     24.56 o
   1  -7   6        3.98        0.71      8.05 o
   2  -7   6       17.93       13.70      9.84 o
   3  -7   6       44.85       34.21     13.63 o
   4  -7   6       53.95       60.33     16.70 o
   5  -7   6      300.84      332.54     35.44 o
  -5  -6   6        8.69       12.24     20.28 o
  -4  -6   6      205.20      217.31     38.86 o
  -3  -6   6      413.44      369.35     31.46 o
  -2  -6   6       96.28       78.71     32.95 o
  -1  -6   6      900.16      889.67     56.62 o
   0  -6   6       54.65       45.62     13.90 o
   1  -6   6      396.45      369.25     25.25 o
   2  -6   6       16.94       17.09      8.71 o
   3  -6   6      175.31      194.79     25.95 o
   4  -6   6      127.90      105.93     55.18 o
   5  -6   6      457.72      439.55     38.48 o
   6  -6   6       34.35       28.47     21.97 o
  -6  -5   6       69.28       75.41     30.55 o
  -5  -5   6      108.06      144.52     35.05 o
  -4  -5   6        2.55      -10.31     10.31 o
  -3  -5   6      908.17      946.74     45.76 o
  -2  -5   6     1332.95     1432.68     40.19 o
  -1  -5   6     1308.06     1259.20     46.96 o
   0  -5   6     1896.43     1658.51     62.27 o
   1  -5   6        0.56        2.39      5.85 o
   2  -5   6      219.95      226.45     20.30 o
   3  -5   6      180.93      192.82     23.82 o
   4  -5   6      189.28      183.01     24.91 o
   5  -5   6      230.44      244.06     43.29 o
   6  -5   6      209.97      181.18     38.36 o
   7  -5   6       14.09      -13.93     16.31 o
  -6  -4   6       52.13       29.74     21.43 o
  -5  -4   6        4.76       -5.00     12.93 o
  -4  -4   6       19.45        9.27     23.22 o
  -3  -4   6     1081.32     1129.78     36.94 o
  -2  -4   6      151.81      196.91     17.69 o
  -1  -4   6     1529.91     1552.62     38.33 o
   0  -4   6        9.54       -5.88      5.88 o
   1  -4   6        5.05       10.92      6.82 o
   2  -4   6      801.18      804.68     37.31 o
   3  -4   6      232.98      250.55     25.95 o
   4  -4   6      359.91      355.49     40.05 o
   5  -4   6     1230.56     1308.27     79.18 o
   6  -4   6        1.51        3.85     16.16 o
   7  -4   6      113.56      135.40     36.51 o
  -6  -3   6      109.61       77.45     30.17 o
  -5  -3   6       93.37      106.98     19.69 o
  -4  -3   6       44.88       28.19     12.56 o
  -3  -3   6      293.55      286.06     51.82 o
  -2  -3   6     1981.54     1983.98     44.72 o
  -1  -3   6       47.79       33.83      8.28 o
   0  -3   6     2361.68     2343.89     59.50 o
   1  -3   6     1422.36     1335.74     62.56 o
   2  -3   6      159.25      185.72     16.51 o
   3  -3   6       96.65       95.39     15.77 o
   4  -3   6      529.48      517.85     52.21 o
   5  -3   6       49.49       42.09     18.89 o
   6  -3   6      703.51      865.83     64.76 o
   7  -3   6       10.86        1.54     17.35 o
   8  -3   6      167.50      166.37     40.71 o
  -7  -2   6       44.19       18.66     23.86 o
  -6  -2   6       16.95       20.49     14.50 o
  -5  -2   6       23.06       10.57     11.13 o
  -4  -2   6       61.07       50.05     14.29 o
  -3  -2   6      650.74      634.84     37.47 o
  -2  -2   6      134.84      152.04     14.93 o
  -1  -2   6        8.20       12.75      6.17 o
   0  -2   6      126.79      202.61     45.29 o
   1  -2   6        1.66        3.06      5.11 o
   2  -2   6      419.93      463.82     26.28 o
   3  -2   6       57.20       52.79     18.05 o
   4  -2   6        5.25       -9.93      9.93 o
   5  -2   6      807.69      839.36     58.98 o
   6  -2   6      126.09      136.17     32.63 o
   7  -2   6      118.00      110.81     32.82 o
   8  -2   6        9.12        7.54     16.62 o
  -7  -1   6      144.08      191.21     29.92 o
  -6  -1   6       23.53       65.12     41.00 o
  -5  -1   6       47.71       76.84     17.86 o
  -4  -1   6      173.32      153.26     21.35 o
  -3  -1   6        0.29        2.49      8.70 o
  -2  -1   6     2384.87     2131.70     57.75 o
  -1  -1   6      792.96      826.39     50.67 o
   0  -1   6     2372.35     2379.45     82.84 o
   2  -1   6        1.01        2.52      5.87 o
   3  -1   6      179.30      206.62     19.86 o
   4  -1   6      884.48      853.02     53.21 o
   5  -1   6      113.85      161.99     30.59 o
   6  -1   6      580.01      747.17     56.06 o
   7  -1   6       72.21       76.53     27.05 o
   8  -1   6       54.47       45.44     22.74 o
  -7   0   6       39.65       32.40     30.22 o
  -6   0   6       96.76      113.60     21.52 o
  -5   0   6        2.76       -1.71      7.93 o
  -4   0   6      113.41      127.89     50.02 o
  -3   0   6      897.34      885.76     47.52 o
  -2   0   6       23.93       42.03     11.49 o
  -1   0   6      417.75      444.90     41.67 o
   0   0   6     1093.61     1010.20     51.79 o
   1   0   6     3029.39     2901.69     88.88 o
   2   0   6      180.94      197.84     18.72 o
   3   0   6      302.78      318.98     22.24 o
   4   0   6       30.75       53.29     18.39 o
   5   0   6      982.53     1151.98     64.22 o
   6   0   6      162.99      164.68     32.59 o
   7   0   6      382.48      552.52     56.91 o
   8   0   6       24.39        1.00     19.05 o
  -7   1   6      114.06      123.30     23.67 o
  -6   1   6        1.07        8.74     10.03 o
  -5   1   6        2.38       -7.87      7.94 o
  -4   1   6      459.57      509.51     37.55 o
  -3   1   6       12.18        5.08      8.40 o
  -2   1   6      987.84      931.36     54.67 o
  -1   1   6     2225.91     2217.89     80.53 o
   0   1   6        1.05       -7.85      7.85 o
   1   1   6     5616.57     5581.72    129.28 o
   2   1   6     3629.95     3479.76     94.88 o
   3   1   6       43.94       37.01      8.53 o
   4   1   6      783.11      808.73     47.52 o
   5   1   6     1247.10     1331.36     65.33 o
   6   1   6      226.93      295.04     39.21 o
   7   1   6      293.61      328.99     30.38 o
   8   1   6        0.05        2.35     16.39 o
  -7   2   6       29.12       27.86     16.59 o
  -6   2   6      380.92      345.93     36.73 o
  -5   2   6        8.77        7.54     12.75 o
  -4   2   6      310.71      414.50     46.42 o
  -3   2   6      809.01      830.45     38.08 o
  -2   2   6      158.91      118.43     25.47 o
  -1   2   6     1457.28     1478.84     64.02 o
   0   2   6     1256.97     1431.09     60.68 o
   1   2   6     1453.16     1372.87     56.02 o
   2   2   6     2019.78     2266.91     72.14 o
   3   2   6       15.64       46.55      9.50 o
   4   2   6       88.66       87.19     20.97 o
   5   2   6     1020.61      935.24     51.98 o
   6   2   6      381.55      394.04     42.32 o
   7   2   6       36.18       23.91     11.85 o
   8   2   6      110.27       82.15     26.20 o
   9   2   6       64.17       52.64     23.51 o
  -7   3   6       40.71       40.54     16.65 o
  -6   3   6      268.37      312.43     54.27 o
  -5   3   6       22.30       11.89     10.64 o
  -4   3   6      616.10      746.59     57.45 o
  -3   3   6       76.95       79.15     23.97 o
  -2   3   6      891.99      932.76     31.22 o
  -1   3   6     1414.02     1197.08     57.21 o
   0   3   6      160.62      204.66     26.70 o
   1   3   6     4660.00     4371.49    106.89 o
   2   3   6       62.71       46.75     13.27 o
   3   3   6       63.47       74.03     16.24 o
   4   3   6       64.28       35.94      8.46 o
   5   3   6      749.88      785.45     32.57 o
   6   3   6       53.52       54.68     13.22 o
   8   3   6       16.93        1.08     14.66 o
   9   3   6       24.56       -1.42     14.85 o
  -6   4   6       78.98       65.60     26.51 o
  -5   4   6       52.29       21.01     15.97 o
  -4   4   6        0.36        3.04     14.43 o
  -3   4   6      578.70      634.74     49.48 o
  -2   4   6      952.48      881.61     31.75 o
  -1   4   6       51.30       60.48     14.26 o
   0   4   6      853.24      732.05     28.25 o
   1   4   6      323.57      310.50     18.80 o
   2   4   6     1585.35     1476.56     39.89 o
   3   4   6      112.09      143.06     15.36 o
   4   4   6        4.24        4.88      5.71 o
   5   4   6      133.04      134.21     24.66 o
   6   4   6      610.30      497.50     40.28 o
   8   4   6      386.04      375.68     50.21 o
  -6   5   6       29.04       30.59     18.58 o
  -5   5   6       17.87        2.62     12.85 o
  -4   5   6       63.56       54.14     22.12 o
  -3   5   6      326.11      306.54     41.79 o
  -2   5   6      110.89      110.10     15.29 o
  -1   5   6      610.23      600.51     48.02 o
   0   5   6        0.22        0.80      6.16 o
   1   5   6     1498.62     1474.51     40.67 o
   2   5   6        8.77        4.74      5.42 o
   3   5   6      466.20      470.25     21.70 o
   4   5   6       12.37        7.43      8.96 o
   5   5   6      472.96      575.57     44.52 o
   6   5   6      123.21      132.36     27.63 o
   7   5   6       45.11       34.24     18.74 o
   8   5   6       13.10       -8.93     11.12 o
  -6   6   6      126.53      124.05     35.09 o
  -5   6   6      194.18      240.09     42.44 o
  -4   6   6       15.78       12.12     13.51 o
  -3   6   6      577.88      614.51     51.17 o
  -2   6   6     1769.67     1728.81     53.04 o
  -1   6   6        1.90       -5.27      7.12 o
   0   6   6     2811.63     2963.05     63.90 o
   1   6   6     1509.28     1361.91     39.71 o
   2   6   6     1340.28     1534.82     40.53 o
   3   6   6     1135.10     1200.77     62.56 o
   4   6   6      285.34      344.59     41.90 o
   5   6   6      412.19      427.05     46.56 o
   6   6   6     1175.67     1369.64     73.34 o
   7   6   6       35.45       39.32     20.78 o
   8   6   6      160.41      107.31     29.82 o
  -6   7   6        9.32       24.93     20.82 o
  -5   7   6       21.52       14.77     18.08 o
  -4   7   6        0.23       10.93     12.31 o
  -3   7   6      254.25      282.34     41.25 o
  -2   7   6      128.70      151.43     19.97 o
  -1   7   6      570.72      719.45     33.48 o
   0   7   6        2.32       10.44      8.13 o
   1   7   6     1085.44     1031.48     35.93 o
   2   7   6      907.00      900.85     55.21 o
   3   7   6      231.56      184.99     33.05 o
   4   7   6      389.16      363.33     45.52 o
   5   7   6      195.28      227.28     38.17 o
   6   7   6        8.79       11.97     15.81 o
   7   7   6      321.66      405.89     50.94 o
   8   7   6        0.57        1.23     12.62 o
  -5   8   6      105.73       97.15     32.09 o
  -4   8   6      192.94      151.64     34.59 o
  -3   8   6        4.45        4.39     11.58 o
  -2   8   6     1999.75     2063.89    106.75 o
  -1   8   6      305.40      316.51     51.96 o
   0   8   6      987.40     1016.90     39.74 o
   1   8   6     1732.59     1819.70     81.57 o
   2   8   6        8.34       42.09     19.97 o
   3   8   6      799.97      838.67     57.41 o
   4   8   6       44.70       28.09     18.35 o
   5   8   6       20.71       43.90     21.89 o
   6   8   6      306.34      253.17     43.48 o
   7   8   6        4.01       13.12     19.35 o
  -5   9   6        1.95       24.05     20.39 o
  -4   9   6       20.14       11.85     15.81 o
  -3   9   6       23.92       53.29     24.39 o
  -2   9   6        1.42        2.36      8.36 o
  -1   9   6      196.29      172.91     22.72 o
   0   9   6      114.20       86.61     26.24 o
   1   9   6      149.57      118.55     28.40 o
   2   9   6     1304.74     1412.43     78.45 o
   3   9   6      271.01      304.73     46.40 o
   4   9   6        8.12       13.43     16.89 o
   5   9   6       61.71       84.46     27.32 o
   6   9   6      136.73      197.88     41.36 o
   7   9   6        1.75       -7.04     17.51 o
  -4  10   6        0.16       14.66     18.66 o
  -3  10   6       64.43       91.15     29.93 o
  -2  10   6       92.58      120.13     38.92 o
  -1  10   6      165.93      151.06     34.13 o
   0  10   6       28.91       17.89     17.55 o
   1  10   6      616.59      685.22     56.60 o
   2  10   6       13.26       -3.12     16.01 o
   3  10   6       94.64      135.94     33.67 o
   4  10   6        4.07        2.35     15.93 o
   5  10   6      169.28      224.82     44.98 o
   6  10   6       43.76       64.02     28.55 o
  -3  11   6      110.35      143.94     35.94 o
  -1  11   6      400.54      413.35     54.37 o
   0  11   6      582.16      562.45     59.95 o
   1  11   6       78.73       81.26     28.74 o
   2  11   6     1613.72     1630.47     92.23 o
   3  11   6        3.38        3.50     15.39 o
   4  11   6      227.96      300.77     52.75 o
   5  11   6      246.29      391.80     59.22 o
   6  11   6       11.11       -0.73     22.32 o
  -1  12   6      105.71      139.75     35.78 o
   0  12   6        4.65        6.27     19.66 o
   1  12   6      322.29      298.27     50.17 o
   2  12   6       51.69      107.62     33.40 o
   3  12   6       17.28       46.67     29.20 o
   4  12   6        4.11       23.74     22.09 o
   5  12   6      146.62      152.21     41.40 o
   0  13   6      237.09      353.67     58.21 o
   1  13   6        3.09      -17.85     20.01 o
   2  13   6      311.33      284.76     54.29 o
   3  13   6      235.80      190.73     47.29 o
   0  -9   7       16.00       -1.31     17.47 o
   1  -9   7      148.64      143.72     25.83 o
  -2  -8   7        9.18       -8.77     13.47 o
  -1  -8   7      177.49      166.87     38.36 o
   0  -8   7      182.99      194.24     40.53 o
   1  -8   7       16.02       23.75     13.62 o
   2  -8   7      594.43      646.24     49.22 o
   3  -8   7      249.55      290.68     29.80 o
  -3  -7   7       34.14       54.10     22.70 o
  -2  -7   7       57.48       20.43     20.28 o
  -1  -7   7        2.00       -3.96      8.95 o
   0  -7   7       54.10       33.95     14.65 o
   1  -7   7      302.84      449.87     37.51 o
   2  -7   7        4.12        9.76      9.43 o
   3  -7   7       67.93      101.08     35.83 o
   4  -7   7        7.39       14.63     12.85 o
   5  -7   7        0.33       -4.81     14.35 o
  -3  -6   7      297.50      265.26     40.94 o
  -2  -6   7        0.60        9.26     10.99 o
  -1  -6   7        4.40       -2.52      9.52 o
   0  -6   7       78.66       95.08     18.08 o
   1  -6   7       97.70       88.66     18.05 o
   2  -6   7      150.48      194.51     21.18 o
   3  -6   7        2.72        3.78      8.07 o
   4  -6   7       26.65       38.56     17.72 o
   5  -6   7        3.32       -7.20     13.43 o
   6  -6   7       34.93       33.09     21.01 o
  -5  -5   7      319.37      404.73     57.14 o
  -4  -5   7      327.16      276.30     44.21 o
  -3  -5   7      217.03      265.63     26.80 o
  -2  -5   7      638.19      719.05    147.27 o
  -1  -5   7      295.95      337.44     31.02 o
   0  -5   7      161.51      139.88     21.02 o
   1  -5   7     1875.71     1749.32     58.30 o
   2  -5   7       17.07       39.30     10.67 o
   3  -5   7      474.73      569.24     33.39 o
   4  -5   7       98.31       80.53     18.47 o
   5  -5   7        0.24        6.27     13.39 o
   6  -5   7       67.94       41.75     24.12 o
  -5  -4   7      164.24      208.58     40.21 o
  -4  -4   7        9.35       24.70     25.68 o
  -3  -4   7      176.32      227.16     21.09 o
  -2  -4   7       68.77       55.04     11.33 o
  -1  -4   7      260.89      302.96     34.74 o
   0  -4   7     1057.01      963.02     41.72 o
   1  -4   7      597.05      602.37     33.19 o
   2  -4   7      640.78      611.32     34.52 o
   3  -4   7      635.82      665.20     30.08 o
   4  -4   7       50.08       44.36     19.58 o
   5  -4   7      273.12      254.14     43.56 o
   6  -4   7      278.26      281.15     50.21 o
   7  -4   7        9.45       12.31     22.43 o
  -6  -3   7       44.38       25.24     24.20 o
  -5  -3   7       87.70       87.00     39.01 o
  -4  -3   7      683.92      683.63     39.40 o
  -3  -3   7       23.39        9.55     11.49 o
  -2  -3   7      405.11      458.80     24.90 o
  -1  -3   7      386.33      366.91     28.81 o
   0  -3   7       14.76        7.63     13.12 o
   1  -3   7      301.26      337.46     73.53 o
   2  -3   7     1750.86     1781.03     44.93 o
   3  -3   7      162.29      168.04     39.55 o
   4  -3   7     1073.55     1080.03     68.06 o
   5  -3   7       86.08       57.98     22.35 o
   6  -3   7      308.41      379.18     53.87 o
   7  -3   7       66.29       56.60     25.13 o
  -6  -2   7       12.38       16.18     17.72 o
  -5  -2   7      208.44      168.92     25.71 o
  -4  -2   7       53.09       29.56     13.18 o
  -3  -2   7      205.37      203.14     25.48 o
  -2  -2   7       34.75       31.08      9.11 o
  -1  -2   7        2.50       -6.23      6.23 o
   0  -2   7       27.47       30.37     10.61 o
   1  -2   7      618.55      557.41     42.94 o
   2  -2   7       25.80       22.43      9.78 o
   3  -2   7      397.87      434.57     31.16 o
   4  -2   7        6.23        4.08     11.70 o
   5  -2   7      101.16      108.00     28.32 o
   6  -2   7       30.26       -5.12     13.81 o
   7  -2   7        2.24       34.05     20.16 o
   8  -2   7       42.71       24.82     23.74 o
  -6  -1   7      350.88      430.95     42.33 o
  -5  -1   7       56.00       62.51     18.31 o
  -4  -1   7      746.55      770.28     41.74 o
  -3  -1   7      384.42      324.03     30.93 o
  -2  -1   7      293.81      294.18     27.49 o
  -1  -1   7      220.96      313.08     40.36 o
   0  -1   7      517.11      617.66     45.33 o
   1  -1   7      212.73      256.14     35.09 o
   2  -1   7     2948.70     3070.37     99.46 o
   3  -1   7       15.21       12.03      8.54 o
   4  -1   7      612.95      710.39     51.87 o
   5  -1   7       84.81       68.14     22.78 o
   6  -1   7        1.46       16.58     16.04 o
   7  -1   7       23.16       36.90     20.05 o
   8  -1   7       31.19       24.20     23.39 o
  -6   0   7       80.78       86.43     21.25 o
  -5   0   7      171.73      204.76     35.57 o
  -4   0   7        1.87       -2.76     10.31 o
  -3   0   7     1049.36     1039.27     45.18 o
  -2   0   7      445.37      460.87     48.44 o
  -1   0   7      759.26      883.42     55.98 o
   0   0   7       51.14       55.14     18.35 o
   1   0   7     1387.70     1476.80     66.91 o
   2   0   7      406.80      395.23     38.82 o
   3   0   7     2536.60     2478.17     78.24 o
   4   0   7      151.36      116.92     15.74 o
   5   0   7      771.34      746.94     53.44 o
   6   0   7        4.82       -8.35     11.85 o
   7   0   7        2.99        2.96     17.24 o
   8   0   7        0.08       -8.31     18.05 o
  -6   1   7      232.53      248.60     35.92 o
  -5   1   7        6.18        4.04     10.47 o
  -4   1   7       54.68       56.32     15.99 o
  -3   1   7      795.26      797.08     42.92 o
  -2   1   7        2.74        4.08     12.74 o
  -1   1   7        3.91        7.31     12.12 o
   0   1   7     2190.05     1934.78     78.72 o
   1   1   7      221.38      248.10     32.09 o
   2   1   7     2023.02     2028.66     75.99 o
   3   1   7     1551.32     1443.39     43.08 o
   4   1   7      657.04      628.70     83.90 o
   5   1   7      983.11     1027.43     60.10 o
   6   1   7       15.94       12.31     15.20 o
   7   1   7      199.64      262.33     43.40 o
   8   1   7       83.83      114.77     31.28 o
  -6   2   7       62.60       55.32     27.28 o
  -5   2   7      279.25      264.36     49.52 o
  -4   2   7      169.33      178.20     39.77 o
  -3   2   7     2016.26     2083.84     91.42 o
  -2   2   7     1327.15     1349.83     69.60 o
  -1   2   7      660.98      665.41     46.83 o
   0   2   7      252.12      309.93     36.44 o
   1   2   7     1755.89     1749.21     69.03 o
   2   2   7      472.97      491.11     36.40 o
   3   2   7      952.36      935.59     48.25 o
   4   2   7      913.60      900.24     33.11 o
   5   2   7       10.99       21.26      8.03 o
   6   2   7      586.54      688.42     49.60 o
   7   2   7        0.40        0.73     14.24 o
   8   2   7       74.37       55.56     21.43 o
  -6   3   7      205.71      187.26     40.36 o
  -5   3   7      120.25      144.63     33.59 o
  -4   3   7       65.22       80.84     25.93 o
  -3   3   7     1618.57     1502.31     78.11 o
  -2   3   7      388.41      431.82     24.00 o
  -1   3   7      458.50      432.59     42.48 o
   0   3   7      350.68      336.13     35.67 o
   1   3   7       34.92       58.52     17.31 o
   2   3   7      152.53      150.67     24.89 o
   3   3   7      726.28      674.76     39.82 o
   4   3   7       41.11       49.02     13.74 o
   5   3   7      633.56      589.34     32.24 o
   6   3   7      174.32      186.83     21.53 o
   7   3   7       28.25       34.97     17.58 o
   8   3   7       16.34       15.12     15.47 o
  -6   4   7       14.42       12.04     18.12 o
  -5   4   7       70.36       75.07     29.20 o
  -4   4   7      338.33      302.00     46.59 o
  -3   4   7       51.01       66.37     22.28 o
  -2   4   7     1477.51     1313.90     40.74 o
  -1   4   7        1.31        0.85      6.38 o
   0   4   7       77.68       47.83     13.02 o
   1   4   7       73.00       82.04     15.66 o
   2   4   7     1090.28     1034.40     49.02 o
   3   4   7        2.90        2.43      6.68 o
   4   4   7     1352.82     1276.58     40.14 o
   5   4   7      108.92      124.01     25.82 o
   6   4   7      873.21      937.67     56.79 o
   7   4   7        1.94       15.20     15.39 o
   8   4   7        2.65       13.81     16.89 o
  -6   5   7        4.60       22.74     20.35 o
  -5   5   7       45.62       88.92     27.93 o
  -4   5   7        2.76       28.86     16.85 o
  -3   5   7      379.83      487.34     54.21 o
  -2   5   7       16.22        3.75     10.18 o
  -1   5   7       67.97      101.05     15.08 o
   0   5   7      460.53      486.13     41.63 o
   1   5   7      728.51      753.71     30.66 o
   2   5   7       64.63       59.48     11.72 o
   3   5   7       53.29       57.26     10.97 o
   4   5   7       25.16       13.93     13.31 o
   5   5   7      427.61      366.64     41.59 o
   6   5   7        1.15        2.81     11.89 o
   7   5   7       18.78       57.29     20.89 o
  -6   6   7       42.41        1.04     16.58 o
  -5   6   7      117.38      143.90     36.32 o
  -4   6   7      315.74      306.08     46.83 o
  -3   6   7       89.98       51.60     20.58 o
  -2   6   7     2172.80     2083.17     56.34 o
  -1   6   7      499.26      519.83     28.57 o
   0   6   7       50.56       40.44     10.92 o
   1   6   7     1479.15     1504.20     44.23 o
   2   6   7     2401.88     2234.24     68.76 o
   3   6   7        2.17       -2.08     10.04 o
   4   6   7     1893.70     1938.01     84.26 o
   5   6   7      394.70      381.15     45.29 o
   6   6   7      257.13      270.10     40.40 o
   7   6   7       72.99      110.89     28.66 o
  -5   7   7      100.77      104.92     31.01 o
  -4   7   7       81.52       73.26     26.74 o
  -3   7   7      437.43      550.87     58.21 o
  -2   7   7      112.32      128.18     19.34 o
  -1   7   7      961.73      916.73     38.47 o
   0   7   7       96.99       97.96     16.24 o
   1   7   7       83.34       84.76     26.93 o
   2   7   7      580.88      630.17     47.98 o
   3   7   7      186.11      146.63     30.28 o
   4   7   7        0.72        2.77     12.77 o
   5   7   7     1281.86     1567.33     81.76 o
   6   7   7      116.45      171.87     36.78 o
   7   7   7       57.66       17.47     19.78 o
  -5   8   7        0.04        8.20     16.08 o
  -4   8   7      267.78      332.67     51.48 o
  -3   8   7      304.89      275.11     42.86 o
  -2   8   7      606.11      791.77     57.18 o
  -1   8   7      674.40      732.86     36.87 o
   0   8   7       45.38       22.10     11.72 o
   1   8   7      401.72      379.65     43.25 o
   2   8   7      160.67      164.83     31.86 o
   3   8   7        0.48       10.12     14.31 o
   4   8   7        9.73       -2.19     13.24 o
   5   8   7      129.89      170.76     35.24 o
   6   8   7        8.96       41.67     21.43 o
   7   8   7       51.92       87.15     30.70 o
  -4   9   7        0.18        5.81     13.70 o
  -3   9   7      142.00      133.24     31.78 o
  -2   9   7      573.71      652.52     52.90 o
  -1   9   7      339.59      404.91     32.60 o
   0   9   7      321.06      399.00     46.44 o
   1   9   7       45.43       50.48     22.66 o
   2   9   7        1.10      -11.89     13.16 o
   3   9   7       48.81       15.85     15.66 o
   4   9   7       19.21       30.17     18.97 o
   5   9   7        1.36       12.70     16.54 o
   6   9   7      136.07      180.84     39.13 o
   7   9   7       22.04       -1.39     19.16 o
  -3  10   7       30.82       58.95     21.97 o
  -2  10   7        8.01        3.89     13.16 o
  -1  10   7      216.95      271.57     42.17 o
   0  10   7       18.71       -5.27     16.58 o
   1  10   7        3.16       17.12     19.47 o
   2  10   7      167.31      245.36     44.29 o
   3  10   7      113.48       76.68     27.74 o
   4  10   7        0.24       25.13     20.93 o
   5  10   7      251.85      310.62     51.40 o
   6  10   7       23.91       18.12     21.59 o
  -3  11   7      133.78       96.77     31.82 o
  -1  11   7       15.92        6.19     20.08 o
   0  11   7      489.73      364.29     49.98 o
   1  11   7      166.12      126.51     35.90 o
   2  11   7       26.26       11.58     23.36 o
   3  11   7      710.96      682.03     71.30 o
   4  11   7       28.88       14.08     22.16 o
   5  11   7      122.78      112.08     37.55 o
  -1  12   7      119.89      192.07     43.56 o
   0  12   7       32.38       26.39     27.55 o
   1  12   7       24.43       32.78     25.59 o
   2  12   7       50.64       75.80     29.70 o
   3  12   7      106.79      149.79     40.98 o
   4  12   7        1.64      -13.47     13.47 o
   1  13   7      171.18      108.85     35.82 o
   2  13   7       46.24       53.06     31.17 o
  -1  -8   8       60.85       45.40     22.85 o
   0  -8   8      226.87      229.85     30.94 o
   1  -8   8      214.63      179.59     28.73 o
   2  -8   8        8.44       -2.04     13.31 o
  -2  -7   8        1.65       -8.27     13.93 o
  -1  -7   8      304.45      325.93     66.10 o
   0  -7   8       35.69       36.64     15.63 o
   1  -7   8      194.82      165.81     25.11 o
   2  -7   8      150.06      176.48     45.42 o
   3  -7   8        0.21       -0.68     11.24 o
   4  -7   8        3.71        5.90     13.71 o
  -2  -6   8       85.81      119.70     23.03 o
  -1  -6   8       45.88       37.83     14.39 o
   0  -6   8       18.72        2.64     10.35 o
   1  -6   8       13.83       15.38     13.99 o
   2  -6   8       11.22       21.30     12.71 o
   3  -6   8      205.17      246.20     25.50 o
   4  -6   8       11.28        3.40     10.31 o
   5  -6   8       84.74      211.62     69.53 o
  -4  -5   8      118.16       85.88     30.43 o
  -3  -5   8      181.87      223.51     42.67 o
  -2  -5   8      101.64      116.44     21.43 o
  -1  -5   8      406.75      435.74     50.50 o
   0  -5   8       19.42       14.92     11.47 o
   1  -5   8      139.62      195.07     25.73 o
   2  -5   8      707.31      730.96     40.49 o
   3  -5   8       11.97       18.46     10.71 o
   4  -5   8       17.83       12.28     11.98 o
   5  -5   8       16.92       12.24     16.35 o
   6  -5   8       50.12       65.02     28.74 o
  -5  -4   8       15.22        2.19     18.70 o
  -4  -4   8        6.17        5.47     21.20 o
  -3  -4   8        4.38       -4.35     11.70 o
  -2  -4   8      299.22      326.03     25.54 o
  -1  -4   8       73.08       87.36     17.44 o
   0  -4   8        2.68       -2.28      7.95 o
   1  -4   8      623.51      679.70     37.52 o
   2  -4   8      135.66       86.15     17.22 o
   3  -4   8      252.44      254.11     29.99 o
   4  -4   8        8.37       -7.46      8.96 o
   5  -4   8        3.57        8.70     17.55 o
   6  -4   8        8.80        1.31     15.81 o
  -5  -3   8       23.69       37.35     16.92 o
  -4  -3   8       51.46       69.09     19.76 o
  -3  -3   8      385.22      457.91     38.30 o
  -2  -3   8        0.27        0.57      6.77 o
  -1  -3   8       52.61       38.01     12.57 o
   0  -3   8      891.31      906.18     41.42 o
   1  -3   8      155.50      117.55     19.43 o
   3  -3   8       65.41       73.45     16.54 o
   4  -3   8      120.54      128.82     20.96 o
   5  -3   8      135.17      120.20     33.36 o
   6  -3   8      363.88      363.33     52.56 o
   7  -3   8        3.69       -7.93     18.89 o
  -5  -2   8        1.25        2.34     14.27 o
  -4  -2   8       88.32       82.84     19.92 o
  -3  -2   8       23.77       21.29     12.69 o
  -2  -2   8      244.54      218.55     38.94 o
  -1  -2   8      169.43      191.07     34.90 o
   0  -2   8        0.27       -9.50      9.50 o
   1  -2   8      431.49      466.49     49.29 o
   2  -2   8       50.47       63.99     20.82 o
   3  -2   8      107.51       96.95     17.10 o
   4  -2   8      580.56      599.03     63.54 o
   5  -2   8        0.02       17.62     16.39 o
   6  -2   8       13.28       20.12     17.66 o
   7  -2   8       50.88       51.40     26.70 o
  -6  -1   8      104.57      127.50     26.29 o
  -5  -1   8       81.35       67.08     28.18 o
  -4  -1   8       66.69       62.22     18.10 o
  -3  -1   8      218.57      266.09     30.39 o
  -2  -1   8      606.19      551.33     56.18 o
  -1  -1   8        3.77       17.31     16.78 o
   0  -1   8      805.20      883.11     58.29 o
   1  -1   8        5.27       -8.04     10.04 o
   2  -1   8      143.32      119.85     27.40 o
   3  -1   8       14.80       12.59      7.83 o
   4  -1   8      115.36      125.45     40.80 o
   5  -1   8      198.20      190.78     24.52 o
   6  -1   8      150.01      124.86     31.82 o
   7  -1   8      302.58      290.15     47.52 o
   8  -1   8        1.96       -9.16     16.66 o
  -6   0   8        3.07       -4.57     13.43 o
  -5   0   8      155.87       99.56     22.56 o
  -4   0   8       49.83       42.78     31.74 o
  -3   0   8       73.05      129.20     32.01 o
  -2   0   8      501.79      565.60     56.06 o
  -1   0   8      323.66      475.80     51.56 o
   0   0   8      546.23      632.44     47.86 o
   1   0   8     1308.94     1312.81     67.83 o
   2   0   8      101.03       96.77     23.59 o
   3   0   8      237.34      164.64     28.59 o
   4   0   8       27.02       14.54      9.98 o
   5   0   8       29.75       30.39     11.16 o
   6   0   8       12.78       18.20     18.12 o
   7   0   8       15.88       -8.00     13.08 o
   8   0   8       36.94       13.97     21.01 o
  -6   1   8       55.00      119.46     26.78 o
  -5   1   8       33.49       21.48     14.59 o
  -4   1   8       43.61       17.66     18.93 o
  -3   1   8       26.22       13.58     16.47 o
  -2   1   8      629.46      694.34     54.33 o
  -1   1   8        5.23       -9.85     12.04 o
   0   1   8        4.90       -9.70     11.00 o
   1   1   8      624.89      712.74     49.56 o
   2   1   8      167.16      126.01     24.59 o
   3   1   8      434.88      410.66     40.98 o
   4   1   8       81.48       66.73     13.63 o
   5   1   8      254.47      222.53     41.00 o
   6   1   8      205.96      228.20     39.67 o
   7   1   8       58.96       84.07     25.39 o
   8   1   8       41.22       18.55     21.32 o
  -6   2   8      135.55      236.71     48.98 o
  -5   2   8      290.93      314.20     50.33 o
  -4   2   8       74.62       89.88     27.74 o
  -3   2   8      158.59      119.32     28.97 o
  -2   2   8      652.87      639.25     51.87 o
  -1   2   8     1351.50     1170.68     65.95 o
   0   2   8       24.27       18.20     15.47 o
   1   2   8     1232.52      934.05     54.44 o
   2   2   8      956.03      853.10     51.52 o
   3   2   8        5.35       24.43     14.35 o
   4   2   8      617.00      556.41     40.67 o
   5   2   8        0.79       10.96      7.75 o
   6   2   8       84.08       61.70     12.54 o
   7   2   8       35.51       27.09     20.85 o
  -6   3   8       61.35       35.48     23.05 o
  -5   3   8      105.11       97.58     32.24 o
  -4   3   8       15.55      -10.08     10.08 o
  -3   3   8       17.98       18.74     17.55 o
  -2   3   8      419.51      363.41     44.40 o
  -1   3   8       12.44       20.93     17.31 o
   0   3   8      303.25      296.27     37.82 o
   1   3   8      753.54      750.21     48.56 o
   2   3   8      356.78      350.90     38.32 o
   3   3   8      153.83      238.25     32.59 o
   4   3   8       38.57       61.02     16.70 o
   5   3   8        2.76       11.76      8.12 o
   6   3   8        6.32        2.51      7.81 o
   7   3   8       79.92      119.28     25.86 o
  -6   4   8       57.00       41.67     22.62 o
  -5   4   8       24.23       23.28     21.09 o
  -4   4   8       36.13       51.14     21.20 o
  -3   4   8      149.25      118.81     29.97 o
  -2   4   8      108.34       86.87     14.72 o
  -1   4   8       71.83       66.34     18.58 o
   0   4   8     1087.71      986.49     56.48 o
   1   4   8        0.79       -2.23     10.70 o
   2   4   8     2535.66     2422.16     84.92 o
   3   4   8       71.38       98.00     21.05 o
   4   4   8      289.68      268.72     31.36 o
   5   4   8       84.03       80.51     13.85 o
   6   4   8      152.18      189.42     32.17 o
   7   4   8       27.21       41.09     18.28 o
  -5   5   8       16.16        4.66     15.97 o
  -4   5   8      201.30      233.63     43.90 o
  -3   5   8       73.19       94.07     27.09 o
  -2   5   8        8.42       -5.16     13.31 o
  -1   5   8      115.11      141.43     34.78 o
   0   5   8        6.12       12.19      8.44 o
   1   5   8       20.27       32.42     10.64 o
   2   5   8        9.19       10.47      8.62 o
   3   5   8       77.54       89.27     14.79 o
   4   5   8      286.02      290.77     37.51 o
   5   5   8        2.40       11.66     11.54 o
   6   5   8        1.24        6.81     14.27 o
   7   5   8        5.87       21.09     16.97 o
  -5   6   8        7.92       20.12     19.35 o
  -4   6   8      152.94      186.34     38.55 o
  -3   6   8      104.02      112.31     30.86 o
  -2   6   8      132.60      174.57     32.97 o
  -1   6   8      437.45      439.85     28.39 o
   0   6   8      889.82      850.89     63.93 o
   1   6   8       23.22       12.48      8.81 o
   2   6   8     2157.26     2016.30     53.66 o
   3   6   8       45.48       60.41     19.93 o
   4   6   8        1.54       12.66     13.20 o
   5   6   8      162.84      207.81     35.24 o
   6   6   8       89.28       80.30     25.82 o
   7   6   8        0.98      -12.16     12.16 o
  -5   7   8      241.54      266.03     50.67 o
  -4   7   8        0.29        0.08     14.85 o
  -3   7   8      188.14      173.99     36.55 o
  -2   7   8      492.06      539.78     56.48 o
  -1   7   8        4.47        6.11      9.81 o
   0   7   8      334.42      367.52     28.05 o
   1   7   8     1187.76     1168.86     42.18 o
   2   7   8        0.04       28.74     16.35 o
   3   7   8     1608.52     1634.17     80.68 o
   4   7   8        0.93        4.12     13.12 o
   5   7   8        0.17      -10.20     10.20 o
   6   7   8      171.60      171.87     35.40 o
   7   7   8       73.57       57.18     24.32 o
  -4   8   8       73.27       58.52     24.82 o
  -3   8   8        8.11        2.19     16.35 o
  -2   8   8       67.87       94.57     26.51 o
  -1   8   8       56.84       64.17     15.44 o
   0   8   8       24.21       27.36     13.12 o
   1   8   8       20.14        9.35     17.81 o
   2   8   8      330.73      342.40     46.90 o
   3   8   8        0.58        7.00     16.78 o
   4   8   8        5.92       21.62     19.47 o
   5   8   8       44.31       57.60     21.55 o
   6   8   8       91.71      161.99     36.74 o
   7   8   8       22.46       25.28     20.82 o
  -4   9   8       23.06       33.78     21.05 o
  -3   9   8      111.17       97.73     29.20 o
  -2   9   8       14.01       -0.04     15.31 o
  -1   9   8       41.67       71.93     17.87 o
   0   9   8      109.97       62.87     24.39 o
   1   9   8      133.66      144.67     31.28 o
   2   9   8      282.03      283.65     41.29 o
   3   9   8        0.55       12.04     17.05 o
   4   9   8       14.45       33.67     19.16 o
   5   9   8       98.16      119.93     32.74 o
   6   9   8        2.20        9.70     18.35 o
   7   9   8       48.44       26.55     22.62 o
  -3  10   8        0.91       15.39     17.35 o
  -2  10   8       11.95       21.93     17.01 o
  -1  10   8       64.26       79.15     28.59 o
   0  10   8        9.60       -9.70     16.89 o
   1  10   8      173.74      247.71     43.75 o
   2  10   8        6.76       18.28     17.28 o
   3  10   8      177.65      156.71     38.21 o
   4  10   8        6.46       -1.12     12.62 o
   5  10   8        6.49        0.73     17.62 o
   6  10   8       40.65       49.87     26.74 o
  -1  11   8      256.41      356.94     51.06 o
   0  11   8        6.84       22.74     25.09 o
   1  11   8      321.40      517.93     61.91 o
   2  11   8      467.81      511.20     61.45 o
   3  11   8       93.85      129.86     37.05 o
   4  11   8      558.06      653.60     73.72 o
   5  11   8        2.38      -17.16     18.01 o
  -1  12   8        0.37       10.31     24.97 o
   0  12   8        8.55       31.36     26.13 o
   1  12   8        9.44        3.50     20.16 o
   2  12   8        7.26       16.62     23.51 o
   3  12   8      204.10      251.10     49.90 o
   4  12   8       61.79       36.32     23.70 o
  -1  -7   9       13.80        4.56     14.66 o
   0  -7   9      130.91      217.16     30.71 o
   1  -7   9       58.43      103.79     21.85 o
   2  -7   9       94.23       85.93     27.55 o
  -2  -6   9       16.45       16.90     14.32 o
  -1  -6   9       52.28       39.81     16.93 o
   0  -6   9        0.72       11.09     11.57 o
   1  -6   9       44.14       50.77     16.60 o
   2  -6   9       57.11       79.44     20.40 o
   3  -6   9        4.46       -9.46      9.46 o
   4  -6   9       21.05       11.15     24.39 o
  -3  -5   9      108.60       76.07     27.32 o
  -2  -5   9       92.54      118.98     23.02 o
  -1  -5   9        2.35       -5.01      9.47 o
   0  -5   9       63.92       95.67     35.21 o
   1  -5   9       10.60        8.16     10.23 o
   2  -5   9       33.60       31.68     12.92 o
   3  -5   9      123.61      176.38     26.58 o
   4  -5   9       16.12       20.21     15.91 o
   5  -5   9      213.88      566.45     71.66 o
  -4  -4   9       15.53       51.97     19.52 o
  -3  -4   9        0.14       -5.50     11.56 o
  -2  -4   9       66.91       75.66     17.91 o
  -1  -4   9       66.53      114.61     21.58 o
   0  -4   9       33.45       20.31     11.55 o
   1  -4   9       26.36       31.57     12.42 o
   2  -4   9       88.20       37.36     18.81 o
   3  -4   9      127.35      100.03     20.30 o
   4  -4   9       39.32       35.40     25.39 o
   5  -4   9      184.58      263.66     39.10 o
   6  -4   9       25.88       53.09     31.06 o
  -4  -3   9       26.99       24.33     15.99 o
  -3  -3   9      166.54      138.82     36.90 o
  -2  -3   9      811.79      922.05     70.57 o
  -1  -3   9      248.33      280.84     46.09 o
   0  -3   9      165.12      166.03     35.01 o
   1  -3   9        0.50       -4.62      9.27 o
   2  -3   9       75.35       49.94     21.78 o
   3  -3   9       60.91       44.56     45.75 o
   4  -3   9      443.63      524.37     74.11 o
   5  -3   9       75.61       54.86     19.07 o
   6  -3   9      248.60      392.08     54.16 o
  -5  -2   9        9.05       16.69     15.16 o
  -4  -2   9        1.20        5.34     12.77 o
  -3  -2   9      164.67      185.88     39.78 o
  -2  -2   9      272.56      255.91     44.25 o
  -1  -2   9      249.87      303.81     47.25 o
   0  -2   9      510.03      490.53     54.94 o
   1  -2   9      369.29      391.38     50.48 o
   2  -2   9       44.21       33.17     18.28 o
   3  -2   9       56.55       84.84     24.47 o
   4  -2   9      119.55      152.90     33.03 o
   5  -2   9      251.65      336.18     41.44 o
   6  -2   9       27.72       33.32     19.45 o
   7  -2   9       33.45       22.59     24.66 o
  -5  -1   9        2.45        7.63     14.02 o
  -4  -1   9      118.02      117.59     24.32 o
  -3  -1   9        3.73        1.31     18.39 o
  -2  -1   9      403.15      399.42     52.52 o
  -1  -1   9       20.29       20.12     18.70 o
   0  -1   9      252.23      247.90     38.82 o
   1  -1   9        2.42        5.54     14.54 o
   2  -1   9      483.27      409.12     48.60 o
   3  -1   9      684.60      685.61     52.02 o
   4  -1   9      123.05      128.69     19.88 o
   5  -1   9      130.10      123.29     32.99 o
   6  -1   9       92.18       78.26     19.46 o
   7  -1   9       10.61       17.74     22.55 o
  -5   0   9       26.04       31.83     16.92 o
  -4   0   9       10.28       55.64     27.24 o
  -3   0   9      185.20      252.10     44.71 o
  -2   0   9      330.36      318.74     48.10 o
  -1   0   9      331.26      374.22     50.37 o
   0   0   9      252.29      247.83     40.40 o
   1   0   9       53.69       68.22     22.70 o
   2   0   9        8.13       -2.50     12.08 o
   3   0   9      495.36      468.76     48.36 o
   4   0   9       93.09      119.31     18.18 o
   5   0   9      488.76      445.27     49.58 o
   6   0   9      277.54      319.18     32.57 o
   7   0   9       75.94       75.41     28.90 o
  -5   1   9       14.37       25.97     23.16 o
  -4   1   9        1.65        9.58     18.39 o
  -3   1   9        0.25       -1.54     14.47 o
  -2   1   9      116.98      139.94     33.28 o
  -1   1   9       14.24       -0.38     15.89 o
   0   1   9       27.64       27.59     18.01 o
   1   1   9       12.27        8.54     12.08 o
   2   1   9        9.00        9.70     15.51 o
   3   1   9      292.78      284.30     39.71 o
   4   1   9      111.85      117.78     25.43 o
   5   1   9      402.13      359.81     29.55 o
   6   1   9      531.64      557.65     34.78 o
   7   1   9       93.78      154.52     44.92 o
  -5   2   9      113.59      136.40     38.09 o
  -4   2   9       43.29       14.20     21.16 o
  -3   2   9      462.00      478.84     56.71 o
  -2   2   9       94.44       72.84     27.28 o
  -1   2   9      917.88      896.31     61.52 o
   0   2   9      124.23      125.12     29.47 o
   1   2   9      379.88      340.52     43.67 o
   2   2   9      837.90      838.48     55.18 o
   3   2   9      130.74      164.91     31.09 o
   4   2   9       86.28       85.53     22.89 o
   5   2   9      467.11      473.34     30.95 o
   6   2   9      287.13      271.65     28.18 o
   7   2   9      186.43      220.18     25.36 o
  -5   3   9       42.95       35.32     24.43 o
  -4   3   9        8.63       -2.81     17.55 o
  -3   3   9       30.61       38.51     21.47 o
  -2   3   9      694.87      670.95     55.18 o
  -1   3   9      447.19      555.48     55.10 o
   0   3   9      376.66      381.61     45.75 o
   1   3   9      342.92      329.63     42.32 o
   2   3   9       24.20        4.08     11.85 o
   3   3   9        6.84        0.31     11.47 o
   4   3   9      166.05      153.14     28.70 o
   5   3   9       31.81        0.08      9.54 o
   6   3   9       84.02       65.31     13.24 o
  -5   4   9       42.09        6.04     21.62 o
  -4   4   9       21.82       55.25     22.97 o
  -3   4   9       64.76       83.76     26.05 o
  -2   4   9      989.95     1018.85     66.33 o
  -1   4   9       34.66       15.05      9.51 o
   0   4   9      596.07      634.09     48.98 o
   1   4   9      242.66      262.10     37.44 o
   2   4   9      275.67      238.28     34.90 o
   3   4   9      125.49      144.06     27.47 o
   4   4   9      926.17      834.40     50.44 o
   5   4   9      148.55      190.15     28.74 o
   6   4   9      651.93      646.86     49.25 o
   7   4   9       18.93      -11.04     11.04 o
  -5   5   9       11.94       32.44     22.16 o
  -4   5   9       13.95        7.00     19.32 o
  -3   5   9       12.59        8.43     15.28 o
  -2   5   9        6.77       27.05     18.55 o
  -1   5   9       12.71       14.97      9.50 o
   0   5   9       49.81       80.90     15.10 o
   1   5   9       52.59       62.69     13.50 o
   2   5   9       80.53       70.55     18.24 o
   3   5   9       12.68       28.52     14.91 o
   4   5   9      191.94      181.57     32.51 o
   5   5   9       95.57       88.03     23.66 o
   6   5   9        0.58       13.00     13.51 o
   7   5   9      118.13       90.77     25.63 o
  -5   6   9      101.38       85.88     31.63 o
  -4   6   9       14.91       38.21     24.36 o
  -3   6   9        9.91        1.04     14.16 o
  -2   6   9      508.11      528.05     56.75 o
  -1   6   9        2.81        1.36      8.39 o
   0   6   9      148.26      185.13     21.53 o
   1   6   9        4.83        9.95      9.11 o
   2   6   9        5.24       -3.73      7.81 o
   3   6   9        2.91       -3.27      9.93 o
   4   6   9       18.94       60.22     21.43 o
   5   6   9      164.74      143.67     29.97 o
   6   6   9      293.42      289.03     42.75 o
   7   6   9       82.40       88.07     26.55 o
  -4   7   9      168.88      189.53     40.78 o
  -3   7   9        8.36       41.55     22.78 o
  -2   7   9      150.57      204.46     40.21 o
  -1   7   9     1289.00     1193.27     69.64 o
   0   7   9       42.59       41.91     13.56 o
   1   7   9      885.60      775.40     52.64 o
   2   7   9      284.67      285.07     39.86 o
   3   7   9       28.09        1.92     13.89 o
   4   7   9       16.89       -2.15     12.27 o
   5   7   9      190.36      186.73     35.82 o
   6   7   9        2.13       -6.77     13.24 o
   7   7   9      285.63      321.39     48.67 o
  -4   8   9        0.30        5.31     16.16 o
  -3   8   9        9.78       33.74     20.32 o
  -2   8   9       26.88       16.47     16.54 o
  -1   8   9        0.01        7.49     10.95 o
   0   8   9       50.17       46.63     13.16 o
   1   8   9        0.33       -5.39     13.31 o
   2   8   9        3.97        6.35     15.39 o
   3   8   9      176.36      152.21     34.13 o
   4   8   9       12.20       15.66     15.97 o
   5   8   9       77.54       59.87     24.97 o
   6   8   9      336.49      294.07     47.21 o
   7   8   9       34.94       63.10     29.20 o
  -3   9   9        2.25        3.04     13.62 o
  -2   9   9       46.66       30.67     16.66 o
  -1   9   9       35.93       30.20     14.98 o
   0   9   9       55.32       45.06     22.93 o
   1   9   9      164.69      108.23     28.97 o
   2   9   9      305.70      229.40     42.29 o
   3   9   9      249.22      251.37     42.90 o
   4   9   9        0.33        8.23     16.66 o
   5   9   9      242.30      286.69     48.44 o
   6   9   9      120.96      102.89     32.70 o
  -2  10   9        5.63       11.58     16.97 o
  -1  10   9       33.07       33.24     23.66 o
   0  10   9       79.04       53.48     23.74 o
   1  10   9        1.59        7.93     22.59 o
   2  10   9      118.22      123.70     33.55 o
   3  10   9       10.33        7.62     19.05 o
   4  10   9        2.63      -14.74     14.74 o
   5  10   9       74.98      101.35     31.63 o
   6  10   9       29.93      -11.77     18.39 o
   0  11   9      177.56      137.32     36.17 o
   1  11   9       19.08       15.31     19.58 o
   2  11   9      344.42      380.76     57.25 o
   3  11   9       37.53       52.14     28.66 o
   4  11   9        3.46       18.85     19.32 o
   5  11   9        8.88       16.01     22.28 o
   0  12   9       98.60      132.97     39.13 o
   1  12   9       50.48       69.22     31.20 o
   2  12   9       69.36      156.71     43.09 o
   3  12   9       65.62       50.56     31.32 o
   0  -6  10        8.68        5.22     13.24 o
   1  -6  10       11.64       21.57     30.88 o
   2  -6  10       65.74       33.01     26.51 o
  -2  -5  10       43.93       47.48     24.16 o
  -1  -5  10        8.03        1.42     16.62 o
   0  -5  10       41.74       23.86     20.62 o
   1  -5  10      262.74      244.06     47.71 o
   2  -5  10       32.66       20.47     16.97 o
   3  -5  10      275.59      293.07     49.79 o
   4  -5  10       61.12       86.23     21.75 o
  -3  -4  10       75.82      114.54     33.86 o
  -2  -4  10        3.10       -7.54     19.16 o
  -1  -4  10        1.50       23.97     18.78 o
   0  -4  10       96.60       94.19     30.32 o
   1  -4  10       15.39       12.93     18.58 o
   2  -4  10      191.30      232.24     42.25 o
   3  -4  10       81.13       72.91     28.09 o
   4  -4  10       91.59       63.21     19.46 o
   5  -4  10       60.17       75.79     24.12 o
  -3  -3  10       44.50       38.36     24.24 o
  -2  -3  10       63.05       16.51     19.62 o
  -1  -3  10       62.01       62.79     28.36 o
   0  -3  10       51.09       60.79     27.43 o
   1  -3  10      354.61      337.32     50.98 o
   2  -3  10      201.90      185.80     38.98 o
   3  -3  10       18.22       -0.12     13.24 o
   4  -3  10       51.21       63.20     18.22 o
   5  -3  10       88.43      134.28     27.78 o
   6  -3  10       10.29       28.55     40.27 o
  -4  -2  10       91.12       61.75     30.82 o
  -3  -2  10       84.17       80.88     30.47 o
  -2  -2  10       11.86       22.12     18.97 o
  -1  -2  10      132.70      209.97     42.79 o
   0  -2  10       39.83       41.29     22.62 o
   1  -2  10       32.26       58.87     23.32 o
   2  -2  10      870.11      938.55     67.41 o
   3  -2  10      138.63      171.10     35.01 o
   4  -2  10       75.46      100.62     20.40 o
   5  -2  10      191.31      247.80     47.36 o
   6  -2  10       34.18       45.97     20.74 o
  -4  -1  10       26.08       42.82     24.59 o
  -3  -1  10        0.03       12.08     18.20 o
  -2  -1  10       58.91       73.07     29.70 o
  -1  -1  10       31.64       -1.69     14.81 o
   0  -1  10      185.77      233.36     43.05 o
   1  -1  10      135.96      127.59     31.17 o
   2  -1  10      204.30      183.19     35.24 o
   3  -1  10       27.08       -7.96     11.97 o
   4  -1  10       84.34       78.26     23.66 o
   5  -1  10        8.49        9.33     11.13 o
   6  -1  10       62.52       50.57     27.32 o
   7  -1  10        0.20        3.57     16.34 o
  -4   0  10      111.40       35.28     26.13 o
  -3   0  10       22.05       25.66     21.93 o
  -2   0  10       20.88        9.12     18.97 o
  -1   0  10       16.39       -4.46     13.47 o
   0   0  10       32.02       38.98     22.12 o
   1   0  10      894.76      994.04     68.14 o
   2   0  10       10.99        0.88     13.00 o
   3   0  10      423.02      500.42     55.18 o
   4   0  10      193.44      213.35     36.55 o
   5   0  10      218.01      203.28     25.62 o
   6   0  10      117.89      138.86     27.68 o
   7   0  10        2.73       -5.31     14.39 o
  -4   1  10        6.49       29.20     23.24 o
  -3   1  10       26.08       -1.81     20.78 o
  -2   1  10       55.19       58.10     25.66 o
  -1   1  10       31.26       40.82     19.66 o
   0   1  10       22.36      -11.50     12.43 o
   1   1  10       51.30       62.41     23.24 o
   2   1  10     1258.97     1192.77     71.87 o
   3   1  10       57.99       64.18     22.43 o
   4   1  10      398.89      419.35     48.79 o
   5   1  10       91.81       67.68     21.66 o
   6   1  10        0.43        0.07     10.22 o
   7   1  10       51.59       34.47     13.35 o
  -5   2  10      142.52      167.45     43.02 o
  -4   2  10        0.64        0.42     17.78 o
  -3   2  10       70.75       31.78     23.12 o
  -2   2  10      210.74      222.82     42.79 o
  -1   2  10       13.02       -6.89     12.89 o
   0   2  10       27.86       14.85     19.39 o
   1   2  10      182.70      222.35     39.32 o
   2   2  10        0.79        4.19     12.85 o
   3   2  10     1245.65     1278.34     71.87 o
   4   2  10       13.16       -3.42     10.81 o
   5   2  10      195.63      153.37     29.82 o
   6   2  10       58.45       39.78     17.35 o
   7   2  10       28.29       30.16     12.53 o
  -4   3  10      204.96      259.10     49.06 o
  -3   3  10        0.22        2.58     17.05 o
  -2   3  10      198.32      222.28     40.48 o
  -1   3  10      114.91      155.17     34.17 o
   0   3  10       58.80       55.10     20.85 o
   1   3  10       17.13       37.13     19.62 o
   2   3  10      625.98      601.96     49.06 o
   3   3  10      185.06      186.84     32.67 o
   4   3  10      277.62      272.80     38.17 o
   5   3  10       20.37       -0.54     10.97 o
   6   3  10       10.46       16.47     12.43 o
  -4   4  10       73.80       75.95     30.78 o
  -3   4  10        1.64       12.58     15.54 o
  -2   4  10      117.82      108.23     30.90 o
  -1   4  10       72.12       44.21     22.93 o
   0   4  10      248.24      216.66     36.63 o
   1   4  10      180.68      152.02     31.94 o
   2   4  10     1651.93     1616.66     80.15 o
   3   4  10      385.00      468.95     47.86 o
   4   4  10       91.77      109.77     25.63 o
   5   4  10       78.49       37.98     17.24 o
   7   4  10       39.71       33.17     18.97 o
  -4   5  10       72.81       99.88     33.67 o
  -3   5  10        0.41       -8.46     15.54 o
  -2   5  10      135.24      135.28     31.51 o
  -1   5  10      132.57      113.21     18.56 o
   0   5  10      319.10      302.50     29.76 o
   1   5  10       18.32       23.39     10.32 o
   2   5  10      178.15      206.83     25.63 o
   3   5  10      239.15      237.89     25.08 o
   4   5  10       47.25       62.02     14.18 o
   5   5  10      247.79      201.96     33.97 o
   6   5  10       25.76       25.70     17.81 o
   7   5  10       20.04       14.62     17.97 o
  -4   6  10      132.74      287.61     54.10 o
  -3   6  10       31.89       37.44     22.78 o
  -2   6  10       60.48       13.81     14.08 o
  -1   6  10       18.62       12.25     10.03 o
   0   6  10       49.26       50.85     15.28 o
   1   6  10       96.20       71.46     15.89 o
   2   6  10      249.41      227.63     25.08 o
   3   6  10        1.73        8.20     14.74 o
   4   6  10       68.92       86.73     23.55 o
   5   6  10        2.96       -7.73     11.43 o
   6   6  10      133.79      150.17     32.90 o
   7   6  10        2.07       10.16     16.81 o
  -4   7  10       24.59       27.16     21.51 o
  -3   7  10      346.89      317.81     53.60 o
  -2   7  10        0.12        8.96     17.05 o
  -1   7  10      267.31      236.78     26.16 o
   0   7  10       35.47       38.58     12.54 o
   1   7  10       75.42       55.97     35.48 o
   2   7  10      150.87      162.60     33.59 o
   3   7  10     1129.99     1029.97     65.60 o
   4   7  10      131.61      139.28     30.78 o
   5   7  10      470.39      481.53     54.83 o
   6   7  10        5.15        2.92     12.81 o
   7   7  10       63.25       47.98     24.47 o
  -3   8  10       59.39       39.98     22.32 o
  -2   8  10       78.52       95.92     29.63 o
  -1   8  10        0.20        2.14     11.19 o
   0   8  10       68.84       71.85     17.37 o
   1   8  10        1.19       13.20     16.54 o
   2   8  10      153.10      172.60     34.82 o
   3   8  10        0.78       16.47     14.08 o
   4   8  10      510.30      447.67     53.83 o
   5   8  10       44.14       10.73     17.62 o
   6   8  10      115.50      135.71     36.13 o
  -2   9  10       18.68       26.78     18.78 o
  -1   9  10       24.71       41.86     20.24 o
   0   9  10       20.32       36.86     23.36 o
   1   9  10       96.64       91.88     30.28 o
   2   9  10       47.99       28.13     20.89 o
   3   9  10     1042.10     1197.81     77.65 o
   4   9  10       48.81       51.75     23.09 o
   5   9  10      339.66      433.71     58.91 o
   6   9  10      211.55      275.61     52.25 o
  -2  10  10        3.55        1.92     16.58 o
   0  10  10        4.54      -17.81     17.81 o
   1  10  10       48.63       18.74     22.47 o
   2  10  10       59.64       65.41     27.70 o
   3  10  10       53.98       79.18     30.32 o
   4  10  10      131.88      150.87     38.36 o
   5  10  10        0.75       -0.65     17.39 o
   0  11  10      138.44      153.44     40.78 o
   1  11  10        1.18        4.23     23.55 o
   2  11  10       40.85       53.94     29.97 o
   3  11  10       86.24       95.00     33.97 o
   4  11  10      128.11      128.13     39.63 o
   1  -5  11      166.39      113.54     32.67 o
  -1  -4  11        8.96        0.54     20.08 o
   0  -4  11      188.78      298.04     52.37 o
   1  -4  11       29.00       21.66     20.89 o
   2  -4  11      283.99      275.84     50.10 o
   3  -4  11       87.51      179.38     41.63 o
   4  -4  11        7.64       27.82     21.24 o
  -2  -3  11        0.02       48.06     26.89 o
  -1  -3  11      296.41      308.96     55.18 o
   0  -3  11       52.64       69.30     28.90 o
   1  -3  11        9.92        6.58     15.51 o
   2  -3  11      161.06      223.43     44.29 o
   3  -3  11       48.47       88.46     30.24 o
   4  -3  11        2.52        3.04     17.05 o
   5  -3  11       28.15       32.17     16.87 o
  -3  -2  11       17.43       24.05     24.70 o
  -2  -2  11      354.98      497.15     67.76 o
  -1  -2  11       51.00       62.37     28.43 o
   0  -2  11      329.64      311.39     50.87 o
   1  -2  11      440.54      474.99     62.18 o
   2  -2  11       19.79        7.54     16.24 o
   3  -2  11      477.99      503.85     61.02 o
   4  -2  11       61.66       87.11     29.51 o
   5  -2  11        1.89       10.93     12.38 o
  -3  -1  11       30.93       23.09     22.32 o
  -2  -1  11       23.13       43.32     24.59 o
  -1  -1  11        0.51       26.97     20.35 o
   0  -1  11       20.26        3.58     15.70 o
   1  -1  11        0.39       23.24     18.85 o
   2  -1  11      452.13      382.65     53.98 o
   3  -1  11       22.94       15.66     17.78 o
   4  -1  11        3.85        4.77     15.24 o
   5  -1  11        3.87       46.75     23.36 o
   6  -1  11       80.96      100.32     23.29 o
  -3   0  11       69.71       41.40     28.13 o
  -2   0  11       60.37       53.48     28.13 o
  -1   0  11      600.78      674.57     71.18 o
   0   0  11        1.43       -4.73     14.58 o
   1   0  11      311.14      303.81     47.75 o
   2   0  11       84.75      102.96     29.24 o
   3   0  11      316.96      388.76     51.37 o
   4   0  11        3.42       -7.08     13.08 o
   5   0  11       30.33       12.93     13.27 o
   6   0  11       59.24       47.63     15.54 o
  -4   1  11       15.32       -0.54     19.89 o
  -3   1  11       17.37        0.42     17.20 o
  -2   1  11      272.13      368.83     54.64 o
  -1   1  11       86.06       55.83     25.59 o
   0   1  11      771.74      803.58     67.10 o
   1   1  11        0.30       -1.62     14.43 o
   2   1  11     1080.95     1286.19     80.49 o
   3   1  11       35.57       31.63     20.89 o
   4   1  11       16.23        1.35     12.93 o
   5   1  11       40.74       61.83     23.39 o
   6   1  11       53.15       31.01     18.66 o
   7   1  11       14.06        0.15     12.95 o
  -4   2  11       15.86        4.73     20.16 o
  -3   2  11        1.39       -1.00     16.62 o
  -2   2  11       45.29      119.43     34.55 o
  -1   2  11      587.80      734.40     63.22 o
   0   2  11        6.62       30.74     20.39 o
   1   2  11      928.31      969.14     70.14 o
   2   2  11      169.65      189.07     37.28 o
   3   2  11      409.69      424.39     52.33 o
   4   2  11       90.17       71.57     24.32 o
   5   2  11       43.75       28.51     18.24 o
   6   2  11       29.35       26.70     17.08 o
   7   2  11      191.94      185.84     24.26 o
  -4   3  11       86.26       79.61     32.20 o
  -3   3  11       20.27       47.56     24.39 o
  -2   3  11       33.44       11.77     17.35 o
  -1   3  11      158.44      165.53     36.48 o
   0   3  11      238.67      249.10     43.44 o
   1   3  11       90.24       95.96     31.05 o
   2   3  11      319.56      488.34     56.68 o
   3   3  11      347.68      388.88     49.83 o
   4   3  11      118.92      123.86     29.32 o
   5   3  11      172.39      151.21     31.01 o
   6   3  11       80.82       81.61     23.74 o
  -4   4  11        4.88        5.31     21.70 o
  -3   4  11        0.15        2.85     16.51 o
  -2   4  11       82.61       49.56     24.43 o
  -1   4  11      208.47      256.48     44.63 o
   0   4  11      209.71      226.78     39.44 o
   1   4  11       11.98        2.50     16.66 o
   2   4  11      269.50      262.10     42.05 o
   3   4  11      232.86      231.82     39.13 o
   4   4  11       69.93      109.00     26.70 o
   5   4  11       63.27       87.65     24.82 o
   7   4  11      127.21       94.00     27.78 o
  -3   5  11       65.25        6.58     16.16 o
  -2   5  11       17.96        9.85     14.27 o
  -1   5  11        1.50       10.73     11.44 o
   0   5  11      223.90      244.46     26.72 o
   1   5  11       27.36       10.24     21.49 o
   2   5  11        4.32       16.81     17.28 o
   3   5  11      628.51      712.50     54.83 o
   4   5  11        4.44       10.76      8.89 o
   5   5  11        0.96        5.62     11.54 o
   6   5  11      137.02      116.20     27.78 o
   7   5  11       51.13       31.20     19.97 o
  -3   6  11        1.27       -7.00     15.31 o
  -2   6  11        3.75        1.27     15.35 o
  -1   6  11      115.62      190.73     39.13 o
   0   6  11        0.40       12.85     10.95 o
   1   6  11       32.34       55.87     14.80 o
   2   6  11      252.37      242.40     26.40 o
   3   6  11        9.99        9.12     14.70 o
   4   6  11      236.71      168.18     32.28 o
   5   6  11       16.46       21.89     16.81 o
   6   6  11        6.39       19.55     16.51 o
   7   6  11       28.81        5.19     16.74 o
  -3   7  11        1.76       -3.27     17.47 o
  -2   7  11      130.65      110.16     31.05 o
  -1   7  11      290.46      228.90     41.79 o
   0   7  11      188.03      205.20     25.28 o
   1   7  11      548.42      506.93     71.53 o
   2   7  11        7.73       -2.92     13.16 o
   3   7  11      792.71      808.77     59.56 o
   4   7  11       21.27       16.28     16.58 o
   5   7  11       78.71      133.51     30.97 o
   6   7  11      179.74      193.11     37.78 o
  -2   8  11       39.67       77.07     27.86 o
  -1   8  11       74.16       74.87     25.51 o
   0   8  11       61.80       75.73     17.52 o
   1   8  11       88.56       51.90     21.35 o
   2   8  11      383.74      414.47     50.63 o
   3   8  11        3.76      -12.08     14.97 o
   4   8  11      115.04       79.49     28.70 o
   5   8  11        5.34      -11.24     12.47 o
   6   8  11        8.52       -3.12     16.08 o
  -2   9  11       33.07       -4.23     14.70 o
  -1   9  11      143.12      147.98     34.36 o
   0   9  11        5.91       36.86     23.43 o
   1   9  11      315.09      337.24     50.40 o
   2   9  11       12.32        9.66     17.78 o
   3   9  11      104.28       94.96     30.13 o
   4   9  11      139.32      103.85     31.78 o
   5   9  11        0.30       -7.58     17.24 o
   0  10  11      215.74      226.32     42.86 o
   1  10  11      135.12       92.34     31.32 o
   2  10  11      227.35      249.36     45.09 o
   3  10  11        2.97       -1.58     18.66 o
   4  10  11      100.86      116.89     36.78 o
   1  11  11      177.37      171.03     42.90 o
   2  11  11        9.46       30.51     27.63 o
   3  11  11       38.92       42.32     26.70 o
   0  -3  12       14.21       -2.65     13.43 o
   1  -3  12       12.54       21.70     22.93 o
   2  -3  12       44.46       71.72     28.70 o
   3  -3  12       81.78       73.45     28.59 o
  -1  -2  12      530.91      524.51     70.14 o
   0  -2  12        2.18        8.70     17.74 o
   1  -2  12      135.22       61.14     26.28 o
   2  -2  12      534.83      627.63     71.60 o
   3  -2  12       29.51       18.81     20.85 o
   4  -2  12      226.22      208.54     46.56 o
  -2  -1  12       93.92       70.95     29.17 o
  -1  -1  12       42.90       43.09     23.16 o
   0  -1  12       87.42       93.42     30.67 o
   1  -1  12       38.41       47.52     26.59 o
   2  -1  12        5.49       -1.77     15.58 o
   3  -1  12      122.14       42.13     24.05 o
   4  -1  12      112.05       79.22     28.09 o
   5  -1  12       56.71       14.04     19.08 o
  -2   0  12        0.38       -7.66     17.89 o
  -1   0  12      282.08      314.12     52.06 o
   0   0  12        1.91       28.97     22.59 o
   1   0  12        0.73        7.16     18.31 o
   2   0  12       71.34      121.08     34.74 o
   3   0  12      219.71      226.24     44.21 o
   4   0  12        6.25       12.27     18.47 o
   5   0  12      208.64      187.61     40.48 o
  -3   1  12       60.36       41.36     26.36 o
  -2   1  12      451.70      524.05     70.57 o
  -1   1  12        1.41       -9.77     18.12 o
   0   1  12      315.84      258.29     48.98 o
   1   1  12        3.64        4.54     17.35 o
   2   1  12        5.33       -7.73     13.54 o
   3   1  12      426.08      533.40     63.87 o
   4   1  12        9.77        5.54     13.62 o
   5   1  12       69.63       78.49     26.36 o
   6   1  12      256.00      208.93     41.25 o
  -3   2  12      109.05       46.33     28.74 o
  -2   2  12       10.62       30.47     23.28 o
  -1   2  12      692.74      708.81     76.64 o
   0   2  12       19.37       -5.81     17.31 o
   1   2  12       58.20        4.19     18.31 o
   2   2  12      243.59      261.25     47.06 o
   3   2  12      284.22      300.42     50.37 o
   4   2  12       38.91       32.36     21.05 o
   5   2  12      220.07      166.95     36.21 o
   6   2  12        0.56       -3.08     13.58 o
  -3   3  12      175.18      151.56     38.90 o
  -2   3  12      278.04      309.97     53.87 o
  -1   3  12        2.43      -11.08     11.08 o
   0   3  12      372.17      335.21     52.48 o
   1   3  12      127.56      206.39     41.82 o
   2   3  12        0.33      -12.43     12.43 o
   3   3  12      316.16      336.44     50.63 o
   4   3  12      395.02      382.11     50.75 o
   5   3  12        0.43       11.08     16.81 o
   6   3  12      819.53      820.20     61.14 o
  -3   4  12       39.41       80.92     31.74 o
  -2   4  12       34.81       31.51     21.09 o
  -1   4  12        8.17       44.98     24.28 o
   0   4  12       49.04       53.64     25.97 o
   1   4  12       33.20       28.40     21.12 o
   2   4  12        0.35        0.19     16.70 o
   3   4  12      357.45      427.90     54.75 o
   4   4  12      108.47       90.69     28.78 o
   5   4  12      263.17      321.82     45.59 o
  -2   5  12      141.58      164.26     38.59 o
  -1   5  12      335.97      387.42     56.64 o
   0   5  12       38.27       79.22     19.05 o
   1   5  12      137.36      151.90     35.71 o
   2   5  12       11.69       -3.12     17.58 o
   3   5  12       79.15      138.09     32.28 o
   4   5  12      243.41      234.90     39.82 o
   5   5  12      122.33      130.47     29.13 o
   6   5  12      115.18       72.68     25.66 o
  -2   6  12        5.96       11.66     16.97 o
  -1   6  12       68.59       43.40     20.97 o
   0   6  12      346.34      306.23     31.35 o
   1   6  12      191.20      146.26     37.90 o
   2   6  12      123.17      132.76     21.65 o
   3   6  12       38.06       20.78     18.08 o
   4   6  12        5.27       13.85     16.31 o
   5   6  12       52.15       31.47     20.70 o
   6   6  12      117.89      119.89     30.24 o
  -2   7  12       39.47       25.32     22.09 o
  -1   7  12      497.80      526.01     62.75 o
   0   7  12        0.14        0.92     11.01 o
   1   7  12      299.73      304.96     44.86 o
   2   7  12       76.92       54.52     22.97 o
   3   7  12        0.01        0.23     12.31 o
   4   7  12      293.69      169.53     34.67 o
   5   7  12      100.22       44.09     23.32 o
   6   7  12       54.11       76.76     25.51 o
  -1   8  12       93.35      116.39     33.51 o
   0   8  12      360.10      329.20     33.33 o
   1   8  12       73.35      100.69     28.16 o
   2   8  12       90.58       56.10     23.97 o
   3   8  12       59.94       69.99     27.55 o
   4   8  12       29.36       25.13     20.89 o
   5   8  12       46.76       55.44     22.82 o
   0   9  12        9.93       25.97     22.43 o
   1   9  12       71.93       26.93     21.66 o
   2   9  12       51.42       51.10     26.59 o
   3   9  12       31.06       -7.66     18.55 o
   4   9  12        1.46       -0.15     19.08 o
   1  10  12        7.49       12.58     22.59 o
   2  10  12      161.21      236.21     47.98 o
   3  10  12       58.33       70.95     33.90 o
   0  -1  13        2.03        7.70     20.47 o
   1  -1  13      146.25      223.09     49.94 o
   2  -1  13      176.80      141.09     41.94 o
   3  -1  13      156.70      151.06     39.25 o
  -1   0  13       10.28        8.58     19.58 o
   0   0  13       32.85       44.02     26.36 o
   1   0  13      136.04      230.93     51.40 o
   2   0  13        5.75        5.39     18.05 o
   3   0  13      364.08      417.70     61.91 o
   4   0  13        1.78       -6.16     15.43 o
  -1   1  13      134.56      138.59     40.75 o
   0   1  13       13.34       -2.08     19.01 o
   1   1  13      104.90       84.61     33.17 o
   2   1  13      173.60      150.29     37.51 o
   3   1  13       13.49       14.04     20.08 o
   4   1  13      262.85      327.90     53.60 o
   5   1  13        3.58      -11.93     14.01 o
  -1   2  13       13.51       21.32     20.89 o
   0   2  13       49.48       52.48     28.86 o
   1   2  13       16.79        5.31     23.70 o
   2   2  13        0.07       -8.31     17.31 o
   3   2  13      325.14      331.55     52.40 o
   4   2  13       22.70      -14.12     14.12 o
   5   2  13       11.91       -3.23     15.74 o
  -1   3  13      314.72      373.95     59.41 o
   0   3  13        0.13        1.77     17.35 o
   1   3  13      123.97      186.92     41.86 o
   2   3  13      525.44      419.43     62.14 o
   3   3  13       14.73       15.93     18.97 o
   4   3  13      620.65      639.21     68.06 o
   5   3  13        1.65       -5.00     12.85 o
  -1   4  13       44.79       33.21     25.13 o
   0   4  13       24.41       26.09     19.20 o
   1   4  13      124.34       83.15     29.05 o
   2   4  13        9.44       26.66     22.20 o
   3   4  13      550.02      687.49     72.10 o
   4   4  13       25.75       74.11     28.20 o
  -1   5  13       81.26      113.04     35.05 o
   0   5  13      218.05      212.56     28.56 o
   1   5  13       38.86       34.59     24.32 o
   2   5  13      453.95      482.22     60.33 o
   3   5  13      125.45       88.69     28.40 o
   5   5  13       11.95       12.16     13.97 o
  -1   6  13        0.74        4.35     17.47 o
   0   6  13       25.89       38.39     15.17 o
   1   6  13      107.84       73.66     17.70 o
   2   6  13        3.66       14.19     11.89 o
   3   6  13      247.21      273.61     41.79 o
   4   6  13       57.71       59.48     23.78 o
   5   6  13      131.95      109.89     29.51 o
   0   7  13      124.60       90.91     19.74 o
   1   7  13       11.81        1.42     11.34 o
   2   7  13      199.01      165.41     33.90 o
   3   7  13      260.41      256.10     42.13 o
   4   7  13       39.58        7.54     18.31 o
   0   8  13       25.26        9.20     18.08 o
   1   8  13       76.86       47.94     24.47 o
   2   8  13       22.02       15.47     19.89 o
   3   8  13      136.88      147.52     35.55 o
   4   8  13      283.34      357.18     52.14 o
   2   9  13       11.33       11.04     23.16 o
   1   2  14       11.41        6.81     22.20 o
   2   2  14       68.47      110.43     36.21 o
   3   2  14       23.68       80.07     30.82 o
   1   3  14       42.40       55.21     29.20 o
   2   3  14      109.09      156.64     43.86 o
   3   3  14        5.61        5.58     20.47 o
   1   4  14      269.42      241.86     50.25 o
   2   4  14        4.67       -1.35     18.66 o
   3   4  14       20.75       25.43     22.51 o
   1   5  14        4.65       -0.77     16.66 o
   2   5  14       16.97      -13.54     14.20 o
   3   5  14       26.14      -15.35     16.89 o
   1   6  14      126.29      118.88     23.76 o
   2   6  14       24.17       13.90     15.11 o
   3   6  14       32.76       42.44     22.39 o
 
